# Supplementary material for: Uptake of Mass Drug Administration Programme for Schistosomiasis Control in Koome Islands, Central Uganda
Source: PLoS One. 2015 Apr 1;10(4):e0123673. doi: 10.1371/journal.pone.0123673 (PMC4382187; doi:10.1371/journal.pone.0123673)
Supplement: S2 File — (XLS) [file pone.0123673.s002.xls]

## Sheet: S1-supplementary
question	village	Lengthofstay	sex	Age	Education	NumberofHHmembers	maritalstatus	majoroccupation	Income	Evertakenalcohol	drinksalcohol	Frequencyofalcohol	sanitaryfacility	n113	watersource	malaria	bloodydi	diarrhoe	coughflu	syphilis	bilihazi	hiv	stomacha	gonorrhe	measels	athma	idontkno	others	n202	walkingi	bathingl	bathingi	sittingi	drinking	notusing	dirtynes	halfcook	i	bloodydi	abdomina	swelling	vomiting	paleskin	swollenf	lossofap	lossofwe	i1	other1	swallowi
236	Kitosi	3	male	40	primary	5	married	Business	21-60000	2	no		Bush		Lake	1	0	0	1	0	0	1	0	0	0	0	0	0	No	1	0	0	0	0	0	0	0	0	0	0	1	0	0	0	0	0	0	0	1
235	Kitosi	1	female	29	none	2	married	Agriculture	61000-150000	2	no		Latrine	200	Lake	0	0	1	0	0	0	0	0	0	0	0	0	0	yes	0	0	0	0	0	0	0	0	1	0	0	0	0	0	0	0	0	1	0	0
213	Kitosi	3	female	35	primary	2	seperated	Business	21-60000	2	no		Bush		Lake	1	0	0	1	0	0	0	1	0	0	0	0	0	I donot know	1	0	0	0	0	0	0	0	0	0	0	1	0	0	0	0	0	0	0	1
214	Kitosi	2	female	28	primary	6	married	Business	21-60000	1	yes	Regulary	Bush		Lake	1	1	0	1	1	0	1	0	0	0	0	0	0	yes	0	0	0	0	0	0	0	0	1	1	0	0	0	0	0	0	0	1	0	0
215	Kitosi	20	male	18	none	1	married	Fishing	21-60000	1	yes	Regulary	Latrine	100	stream	1	0	0	0	1	0	0	0	0	0	0	0	0	yes	0	0	0	0	0	0	0	0	1	0	0	1	0	0	0	0	0	0	0	1
216	Kitosi	8	male	30	none	1	seperated	Fishing	i donot know	1	yes	Occassionary	Bush		Lake	1	0	0	0	0	1	0	1	0	0	0	0	0	yes	1	0	0	0	0	0	0	0	0	0	0	0	0	0	0	0	0	1	0	1
217	Kitosi	56	male	56	tertiary	2	married	Fishing	>150000	2	no		Latrine	200	Lake	1	0	1	0	0	0	0	1	0	1	0	0	0	yes	1	0	1	0	0	0	0	0	0	0	0	1	0	0	0	0	0	0	0	1
218	Kitosi	3	female	30	none	1	1	Fishing	21-60000	1	yes	Occassionary	Bush		Lake	1	0	1	1	0	0	1	0	0	0	0	0	0	I donot know	1	0	0	0	0	0	0	0	0	0	0	1	0	0	0	0	0	0	0	0
219	Kitosi	4	male	30	none	2	1	Fishing	61000-150000	2	no		Bush		Lake	1	0	1	1	0	0	1	0	0	0	0	0	0	I donot know	1	1	0	0	0	0	0	0	0	0	1	1	0	0	0	0	0	0	0	1
220	Kitosi	5	male	28	primary	3	married	Fishing	21-60000	1	yes	Regulary	Bush		Lake	1	0	1	0	0	0	1	0	0	0	0	0	0	yes	1	0	1	0	0	0	0	0	0	0	1	1	0	0	0	0	0	0	0	1
221	Kitosi	10	male	30	none	3	seperated	Fishing	61000-150000	1	yes	Occassionary	Bush		Lake	1	0	0	1	1	0	1	0	0	0	0	0	0	I donot know	1	0	1	0	0	0	0	0	0	0	1	1	0	0	0	0	0	0	0	1
222	Kitosi	15	female	35	none	1	widowed	Business	21-60000	1	yes	Occassionary	Bush		Lake	1	0	1	0	1	0	1	0	0	0	0	0	0	I donot know	1	0	0	0	0	0	0	0	0	0	0	1	0	0	0	0	0	0	0	1
223	Kitosi	1	male	22	primary	32	1	Agriculture	<20000	1	no		Bush		Lake	0	0	0	0	0	0	0	0	0	0	0	1	0	I donot know	1	0	0	0	0	0	0	0	0	0	0	1	0	0	0	0	0	0	0	0
224	Kitosi	3	male	33	olevel	2	1	Fishing	61000-150000	1	yes	Occassionary	Bush		Lake	1	0	1	0	0	1	0	0	0	0	0	0	0	yes	1	0	0	0	0	0	0	0	0	0	0	1	0	0	0	0	0	0	0	1
225	Mwoma	1	male	20	primary	3	married	Fishing	21-60000	2	no		Bush		Lake	0	0	1	0	0	0	0	0	0	0	0	0	0	I donot know	1	0	0	0	0	0	0	0	0	0	0	1	0	0	0	0	0	0	0	1
256	Mwoma	5	male	30	primary	1	1	Fishing	61000-150000	1	yes	Regulary	Latrine		Lake	1	0	0	1	0	0	1	0	0	0	0	0	0	yes	1	0	0	0	0	0	0	0	0	0	1	1	0	0	0	0	0	0	0	1
259	Mwoma	5	male	60	primary	1	married	Agriculture	<20000	1	no		Bush		Lake	1	0	0	0	0	1	0	0	0	0	0	0	0	yes	1	0	0	0	0	0	0	0	0	0	0	1	0	0	0	0	0	0	0	1
260	Mwoma	67	male	67	primary	1	married	Agriculture	>150000	1	no		Latrine	200	Lake	1	1	1	0	0	0	0	0	0	0	0	0	0	yes	1	1	0	0	0	0	0	0	0	1	0	1	0	0	0	0	0	0	0	0
261	Mwoma	10	male	27	primary	3	married	Agriculture	61000-150000	2	no		Latrine	150	Lake	1	0	0	1	1	0	0	0	0	0	0	0	0	yes	1	0	0	0	0	0	0	0	0	0	0	1	0	0	0	0	0	0	0	0
261	Mwoma	2	male	33	none	2	married	Fishing	61000-150000	1	yes	Occassionary	Latrine	150	Lake	1	0	1	0	1	0	0	0	0	0	0	0	0	I donot know	1	1	0	0	0	0	0	0	0	0	1	1	0	0	0	0	0	0	0	1
263	Mwoma	10	male	28	primary	4	married	Agriculture	21-60000	2	no		Latrine	300	Lake	1	0	1	0	0	0	0	0	0	0	0	0	0	I donot know	1	0	0	0	0	0	0	0	0	0	1	1	0	0	0	0	0	0	0	0
264	Mwoma	8	male	40	primary	3	married	Agriculture	61000-150000	1	no		Latrine	400	Lake	1	0	1	0	1	0	1	0	0	0	0	0	0	I donot know	1	0	0	0	0	0	0	0	0	0	0	1	0	0	0	0	0	0	0	0
265	Mwoma	2	male	27	primary	1	1	Agriculture	21-60000	1	no		Latrine		stream	1	0	0	0	0	0	0	0	0	0	0	0	0	yes	1	0	1	0	0	0	0	0	0	0	0	1	0	0	0	0	0	0	0	1
266	Mwoma	3	female	22	olevel	3	married	Agriculture	61000-150000	2	no		Latrine	500	Lake	1	0	1	1	0	0	0	0	0	0	0	0	0	yes	1	0	0	0	1	0	0	0	0	0	0	1	0	0	0	0	0	0	0	0
267	Mwoma	3	female	30	primary	8	married	Agriculture	21-60000	1	no		Bush		stream	1	0	0	0	0	0	0	0	0	0	0	0	0	yes	0	0	0	0	0	0	0	0	1	0	0	0	0	0	0	0	0	1	0	0
268	Mwoma	15	male	25	primary	2	seperated	Fishing	>150000	2	no		Latrine	500	Lake	1	0	1	0	0	1	1	0	0	0	0	0	0	yes	1	0	0	0	1	0	0	0	0	0	0	1	0	0	0	0	0	0	0	0
269	Mwoma	9	female	30	primary	13	married	Business	21-60000	2	no		Latrine	500	Lake	1	0	1	0	0	0	0	0	0	0	0	0	0	I donot know	1	0	0	0	0	0	0	0	0	0	0	1	0	0	0	0	0	0	0	0
270	Mwoma	13	male	32	primary	4	married	Fishing	61000-150000	1	yes	Occassionary	Bush		Lake	1	0	1	0	0	0	0	0	0	0	0	0	0	No	1	0	0	0	0	0	0	0	0	0	0	1	0	0	0	0	0	0	0	0
271	Mwoma	6	male	30	alevel	1	married	Business	>150000	2	no		Latrine	200	Lake	1	0	1	0	0	1	0	0	0	0	0	0	0	yes	1	0	1	0	1	0	0	0	0	0	0	0	0	0	0	0	0	1	0	1
272	Mwoma	1	male	28	primary	3	married	Fishing	21-60000	1	no		Bush		Lake	0	0	1	1	1	0	0	0	0	0	0	0	0	I donot know	0	0	0	0	0	0	0	0	1	0	0	0	0	0	0	0	0	1	0	0
273	Mwoma	10	female	30	primary	5	married	Business	21-60000	2	no		Latrine	500	Lake	1	0	1	0	0	0	0	0	0	0	0	0	0	No	1	0	0	0	0	0	0	0	0	0	0	0	0	0	0	0	0	1	0	0
274	Mwoma	2	female	50	none	3	seperated	Agriculture	<20000	2	no		Latrine	500	Lake	1	0	0	1	0	0	0	0	0	0	0	0	0	No	0	0	0	0	0	0	0	0	1	0	0	0	0	0	0	0	0	1	0	0
275	Mwoma	3	male	37	primary	3	married	Fishing	>150000	2	no		Latrine	500	Lake	1	0	1	1	0	0	0	0	0	0	0	0	0	yes	1	1	0	0	1	0	0	0	0	0	0	1	0	0	0	0	0	0	0	0
276	Mwoma	3	female	37	primary	4	married	unemployed	i donot know	2	no		Latrine	40	Lake	0	1	0	0	0	0	0	0	0	0	0	0	0	I donot know	0	0	0	0	0	0	0	0	1	1	0	1	0	0	0	0	0	0	0	0
277	Mwoma	10	male	29	primary	4	married	Fishing	21-60000	2	no		Bush		Lake	1	1	1	0	0	1	0	0	0	0	0	0	0	yes	1	0	0	0	0	0	0	0	0	1	0	1	0	0	0	0	0	0	0	1
286	Mwoma	3	male	34	none	3	seperated	Agriculture	21-60000	1	yes	Occassionary	Latrine		Lake	1	1	0	0	0	0	1	0	0	0	0	0	0	yes	1	0	0	0	0	0	0	0	0	1	0	1	0	0	1	0	0	0	0	1
287	Mwoma	5	male	21	primary	3	married	Business	<20000	1	yes	Regulary	Latrine		Lake	1	1	0	0	1	0	0	0	0	0	0	0	0	I donot know	1	0	0	0	0	0	0	0	0	1	0	1	0	0	0	0	0	0	0	1
288	Mwoma	2	male	40	primary	3	married	Agriculture	>150000	1	no		Latrine		Lake	1	0	0	0	0	0	1	0	0	0	0	0	0	yes	1	0	0	0	0	0	0	0	0	0	0	1	0	0	1	0	0	0	0	1
289	Mwoma	6	female	30	none	4	married	Agriculture	>150000	1	yes	Occassionary	Latrine		Lake	1	0	0	1	0	0	1	0	0	0	0	0	0	yes	1	0	0	0	0	0	0	0	0	0	1	1	0	0	0	0	0	0	0	1
290	Mwoma	1	male	29	primary	1	married	Agriculture	>150000	2	no		Latrine		Lake	1	0	0	0	0	0	0	0	0	0	0	0	0	yes	1	0	0	0	0	0	0	0	0	0	0	1	0	0	0	0	0	0	0	1
291	Mwoma	13	male	43	none	5	married	Agriculture	>150000	1	yes	Regulary	Latrine		Lake	1	0	1	0	0	0	0	0	0	0	0	0	0	yes	1	0	0	0	0	0	0	0	0	0	0	1	0	0	0	0	0	0	0	1
293	Mwoma	10	male	32	none	1	seperated	Agriculture	<20000	1	yes	Occassionary	Latrine		Lake	1	0	0	1	0	0	0	0	0	0	0	0	0	yes	0	0	0	0	0	0	0	0	1	0	0	1	0	0	0	0	0	0	0	1
293	Mwoma	2	male	27	olevel	3	1	Agriculture	21-60000	2	no		Latrine		Lake	1	0	0	1	0	0	0	0	0	0	0	0	0	yes	1	0	0	0	1	0	0	0	0	0	0	1	0	0	0	0	0	0	0	0
294	Mwoma	5	female	20	primary	6	married	Business	21-60000	1	yes	Occassionary	Latrine		Lake	1	0	1	1	0	0	1	0	0	0	0	0	0	No	1	0	0	0	1	0	0	0	0	0	0	1	0	0	0	0	0	0	0	1
295	Mwoma	10	female	24	olevel	2	married	unemployed	i donot know	2	no		Latrine		Lake	0	0	0	0	0	0	0	0	0	0	0	1	0	No	0	0	0	0	0	0	0	0	1	0	0	0	0	0	0	0	0	1	0	0
284	Mwoma	7	male	53	primary	1	seperated	Agriculture	21-60000	2	no		Latrine	30	Lake	1	0	1	0	0	0	0	0	0	0	0	0	0	yes	1	0	0	0	0	0	0	0	0	0	0	1	0	0	0	0	0	0	0	1
282	Mwoma	2	male	30	primary	1	married	Fishing	21-60000	1	yes	Occassionary	Bush		Lake	1	0	0	0	0	0	0	0	0	0	0	0	0	I donot know	1	0	0	0	0	0	0	0	0	0	0	1	0	0	0	0	0	0	0	1
281	Mwoma	36	female	50	primary	1	seperated	Agriculture	21-60000	2	no		Bush		Lake	0	0	1	1	0	0	0	0	0	0	0	0	0	I donot know	1	0	0	0	0	0	0	0	0	0	0	1	0	0	0	0	0	0	0	1
280	Mwoma	8	male	31	olevel	4	married	Agriculture	21-60000	2	no		Latrine	5	Lake	1	1	1	0	0	0	1	0	0	0	0	0	0	yes	1	0	0	0	0	0	0	0	0	1	0	1	0	0	0	0	0	0	0	1
279	Mwoma	2	male	40	none	6	married	Business	<20000	2	no		Latrine	10	Lake	1	0	0	0	0	0	0	0	0	0	0	0	0	I donot know	0	0	0	0	0	0	0	0	1	0	0	0	0	0	0	0	0	1	0	0
278	Mwoma	25	female	40	primary	4	married	casuallabourer	i donot know	2	no		Bush		Lake	1	0	1	1	0	0	1	0	0	0	0	0	0	I donot know	0	0	0	0	0	0	0	0	1	0	0	0	0	0	0	0	0	1	0	0
285	Mwoma	13	female	31	primary	2	married	Business	<20000	2	no		Latrine	30	Lake	1	0	1	1	0	0	0	0	0	0	0	0	0	yes	1	0	0	0	0	0	0	0	0	0	0	1	0	0	0	0	0	0	0	1
283	Mwoma	4	male	40	none	2	married	Agriculture	21-60000	2	no		Bush		Lake	1	0	1	0	0	1	0	0	0	0	0	0	0	I donot know	1	0	0	0	0	0	0	0	0	0	0	1	0	0	0	0	0	0	0	1
226	Kitosi	10	male	18	primary	1	1	Fishing	>150000	2	no		Bush		Lake	0	0	0	0	0	0	1	0	0	0	0	0	0	I donot know	1	0	0	0	0	0	0	0	0	0	0	1	0	0	0	0	0	0	0	1
227	Kitosi	5	female	23	olevel	5	1	formalsalaries	61000-150000	1	yes	Occassionary	Bush		Lake	1	0	0	1	0	0	0	0	0	0	0	0	0	I donot know	1	0	0	0	0	0	0	0	0	0	1	1	0	0	0	0	0	0	0	1
228	Kitosi	5	male	28	primary	6	married	Fishing	61000-150000	1	yes	Regulary	Bush		Lake	1	1	0	0	0	0	1	0	0	0	0	0	0	yes	1	0	0	0	0	0	0	0	0	1	1	1	0	0	0	0	0	0	0	1
229	Kitosi	6	male	42	primary	6	married	Fishing	61000-150000	1	yes	Occassionary	Bush		Lake	1	0	0	0	0	1	1	0	0	0	0	0	0	yes	1	0	0	0	0	0	0	0	0	0	0	1	0	0	0	0	0	0	0	1
230	Kitosi	7	female	50	none	4	married	Business	21-60000	2	no		Latrine	70	Lake	1	0	1	1	0	0	0	0	0	0	0	0	0	I donot know	1	0	0	0	0	0	0	0	0	0	0	1	0	0	0	0	0	0	0	1
231	Kitosi	13	male	18	olevel	4	married	Fishing	>150000	2	no		Latrine	70	Lake	1	0	1	0	0	0	0	0	0	0	0	0	0	I donot know	1	0	0	0	0	0	0	0	0	0	1	1	0	0	0	0	0	0	0	1
232	Kitosi	20	female	51	primary	4	seperated	Business	>150000	2	no		Latrine	70	Lake	1	0	1	0	0	0	0	0	0	0	0	0	0	I donot know	1	0	0	0	0	0	0	0	0	0	0	1	0	0	0	0	0	0	0	1
233	Kitosi	2	female	26	primary	2	seperated	casuallabourer	21-60000	2	no		Latrine	500	Lake	0	0	1	0	0	0	0	0	0	0	0	0	0	No	0	0	0	0	1	0	0	0	0	0	0	1	0	0	0	0	0	0	0	0
234	Kitosi	1	female	25	olevel	6	1	Fishing	61000-150000	2	no		Bush		Lake	1	0	0	0	0	1	1	0	0	0	0	0	0	yes	0	0	0	0	1	0	0	0	0	0	0	1	0	1	0	0	0	0	0	0
296	Kitosi	13	male	31	olevel	6	married	Fishing	21-60000	1	yes	Regulary	Latrine		Lake	1	0	1	1	0	0	0	0	0	0	0	0	0	No	1	0	0	0	0	0	0	0	0	0	1	0	0	0	0	0	0	0	0	1
255	Kitosi	3	female	20	primary	3	married	Business	21-60000	1	yes	Occassionary	Bush		Lake	1	0	0	0	1	0	0	0	0	0	0	0	0	yes	1	1	0	0	1	0	0	0	0	0	0	1	0	0	0	1	0	0	0	1
256	Mwoma	4	male	21	primary	3	married	Business	i donot know	2	no		Latrine	200	Lake	0	0	0	0	0	0	0	0	0	0	0	1	0	I donot know	0	0	0	0	0	0	1	0	0	0	0	1	0	0	0	0	0	0	0	0
254	Mwoma	8	male	27	olevel	3	married	casuallabourer	21-60000	1	yes	Regulary	Latrine		Lake	1	0	1	0	0	0	0	0	0	0	0	0	0	No	1	0	0	0	0	0	0	0	0	0	0	1	0	0	0	0	0	0	0	0
251	Kitosi	1	male	27	olevel	3	married	Fishing	61000-150000	2	no		Latrine	5	Lake	1	0	0	0	1	1	0	0	0	0	0	0	0	yes	0	1	1	0	0	0	0	0	0	0	0	1	0	0	0	0	0	0	0	1
252	Kitosi	3	male	31	primary	5	married	Fishing	61000-150000	2	no		Bush		Lake	1	0	0	1	0	0	1	0	0	0	0	0	0	yes	1	0	0	0	0	0	0	0	0	0	0	1	1	0	0	0	0	0	0	1
246	Kitosi	10	female	40	primary	1	widowed	Business	21-60000	2	no		Latrine	500	Lake	0	0	0	0	0	0	0	0	0	0	0	1	0	yes	1	0	0	0	0	0	0	0	0	0	0	1	0	0	0	0	0	0	0	1
247	Kitosi	3	female	23	primary	4	seperated	Business	<20000	1	yes	Regulary	Bush		Lake	0	0	1	1	0	0	0	0	0	0	0	0	0	No	0	0	0	0	0	0	0	0	1	0	0	0	0	0	0	0	0	1	0	0
248	Kitosi	30	male	63	none	2	seperated	Agriculture	>150000	1	yes	Occassionary	Latrine	10	Lake	0	0	1	0	0	0	0	0	0	0	0	0	0	No	0	0	0	0	0	0	0	0	1	0	0	0	0	0	0	0	0	1	0	0
249	Kitosi	3	female	29	none	3	seperated	Business	61000-150000	1	yes	Occassionary	Bush		Lake	1	0	0	1	0	0	1	0	0	0	0	0	0	No	1	0	0	0	0	0	0	0	0	0	0	1	1	0	0	0	0	0	0	1
250	Kitosi	3	female	30	olevel	4	married	Business	61000-150000	2	no		Bush		Lake	1	0	0	0	0	0	0	0	0	0	0	0	0	yes	1	0	0	0	0	0	0	0	0	0	0	0	0	0	0	0	0	1	0	0
245	Kitosi	2	female	27	olevel	2	married	Business	<20000	2	no		Bush		Lake	1	0	1	1	0	0	0	0	0	0	0	0	0	I donot know	1	0	0	0	0	0	0	0	0	0	0	1	0	0	0	0	0	0	0	1
244	Kitosi	5	male	23	primary	3	married	Business	<20000	1	no		Latrine	10	Lake	0	0	0	1	0	1	0	0	0	0	0	0	0	yes	1	0	1	0	0	0	0	0	0	0	0	1	0	0	0	0	0	0	0	1
243	Kitosi	1	male	29	primary	1	1	Agriculture	>150000	2	no		Bush		Lake	0	0	1	1	0	0	0	0	0	0	0	0	0	yes	1	0	0	0	1	0	0	0	0	0	0	1	0	0	0	0	0	0	0	0
242	Kitosi	5	male	38	olevel	6	married	Fishing	61000-150000	2	no		Latrine	200	Lake	1	0	1	0	0	0	0	0	0	0	0	0	0	I donot know	0	0	0	0	0	0	0	0	1	0	0	0	0	0	0	0	0	1	0	0
241	Kitosi	3	male	45	none	1	widowed	Agriculture	21-60000	1	no		Bush		Lake	1	0	0	0	0	0	0	0	0	0	0	0	0	No	0	0	0	0	0	0	0	0	1	0	0	0	0	0	0	0	0	1	0	0
240	Kitosi	1	male	40	primary	1	seperated	Fishing	>150000	1	yes	Regulary	Bush		Lake	0	0	1	0	0	0	0	0	0	0	0	0	0	yes	0	0	0	0	0	0	0	0	1	0	0	0	0	0	0	0	0	1	0	0
239	Kitosi	3	male	30	primary	4	married	Fishing	61000-150000	2	no		Bush		Lake	1	0	0	0	0	0	0	0	0	0	0	0	0	I donot know	0	0	0	0	1	0	0	0	0	0	0	0	0	0	0	0	0	1	0	0
238	Kitosi	2	female	36	primary	4	married	Fishing	21-60000	2	no		Bush		Lake	0	0	1	0	0	0	1	0	0	0	0	0	0	No	0	0	0	0	0	0	0	0	1	0	0	0	0	0	0	0	0	1	0	0
237	Kitosi	1	male	28	primary	2	married	Fishing	21-60000	2	no		Latrine	200	Lake	0	0	0	0	0	0	1	0	0	0	0	0	0	yes	1	0	0	0	0	0	0	0	0	0	0	1	0	0	0	0	0	0	0	1
170	Lwangamuto	7	female	27	olevel	5	married	Business	i donot know	1	yes	Occassionary	Latrine	100	Lake	1	1	0	1	0	0	0	0	0	0	0	0	0	yes	0	0	0	0	0	0	0	0	1	1	0	0	0	0	0	0	0	1	0	0
171	Lwangamuto	3	male	26	primary	1	seperated	Fishing	61000-150000	1	yes	Occassionary	Latrine	50	Lake	1	0	0	0	0	0	0	1	0	0	0	0	0	I donot know	1	1	0	0	0	0	0	0	0	0	1	0	0	0	0	0	0	0	0	0
172	Lwangamuto	2	male	25	none	1	1	Fishing	21-60000	2	no		Bush		Lake	1	0	0	0	0	0	1	0	0	0	0	0	0	yes	1	0	0	0	0	0	0	0	0	0	0	1	0	0	0	0	0	0	0	0
173	Lwangamuto	10	female	40	primary	2	married	Business	21-60000	2	no		Latrine	100	Lake	0	0	0	0	0	0	0	0	0	0	0	0	headache	No	1	0	1	0	0	0	0	0	0	0	0	0	0	0	0	0	0	1	0	1
174	Lwangamuto	2	female	20	olevel	3	married	Business	<20000	2	no		Bush		Lake	1	0	0	1	0	0	0	1	0	0	0	0	0	I donot know	1	1	0	0	0	0	0	0	0	0	0	1	0	0	0	0	0	0	0	1
175	Lwangamuto	8	male	30	none	1	seperated	Fishing	21-60000	1	yes	Occassionary	Bush		Lake	1	0	1	0	0	0	0	0	0	0	0	0	0	yes	1	0	0	0	1	0	0	0	0	0	0	1	0	0	0	0	0	0	0	1
176	Lwangamuto	10	female	35	olevel	2	widowed	Business	61000-150000	2	no		Latrine	200	Lake	1	0	0	0	0	0	0	0	0	0	0	0	0	I donot know	0	0	0	0	0	0	0	0	1	0	0	0	0	0	0	0	0	1	0	0
177	Lwangamuto	1	male	24	none	2	married	Fishing	21-60000	1	yes	Occassionary	Bush		Lake	1	0	1	0	0	0	1	0	0	0	0	0	0	yes	1	0	0	0	1	0	0	0	0	0	1	1	0	0	0	0	0	0	0	1
178	Lwangamuto	18	male	52	olevel	4	married	Fishing	61000-150000	1	yes	Occassionary	Latrine	300	Lake	1	1	0	1	0	0	0	0	0	0	0	0	0	I donot know	1	1	1	0	0	0	0	0	0	1	0	1	0	0	0	0	0	0	0	1
179	Lwangamuto	8	male	31	primary	3	married	Fishing	>150000	2	no		Latrine	350	Lake	0	0	0	0	0	0	0	1	0	0	0	0	0	yes	1	0	0	0	1	0	0	0	0	0	0	1	0	0	0	0	0	0	0	0
180	Lwangamuto	1	female	21	primary	3	married	Business	>150000	1	no		Latrine	500	Lake	1	0	0	0	0	0	1	1	0	0	0	0	0	I donot know	0	0	0	0	0	0	0	0	1	0	0	0	0	0	0	0	0	1	0	0
181	Lwangamuto	2	male	31	none	1	1	Fishing	>150000	1	yes	Occassionary	Bush		Lake	1	1	1	0	0	0	1	0	0	0	0	0	0	I donot know	1	0	0	0	0	0	0	0	0	1	0	1	0	0	0	0	0	0	0	0
183	Lwangamuto	11	male	26	none	4	married	Fishing	21-60000	2	no		Latrine	200	Lake	0	0	0	0	0	0	0	0	0	0	0	1	0	I donot know	1	0	0	0	0	0	0	0	0	0	0	1	0	0	0	0	0	0	0	0
184	Lwangamuto	12	male	25	olevel	1	1	Fishing	>150000	2	no		Latrine	200	Lake	0	0	1	0	0	1	1	0	0	0	0	0	0	yes	0	1	0	0	1	0	0	0	0	0	0	1	0	0	0	0	1	0	0	1
185	Lwangamuto	5	female	25	primary	3	1	Business	<20000	2	no		Latrine	200	Lake	1	0	0	1	0	0	1	0	0	0	0	0	0	I donot know	1	0	0	0	0	0	0	0	0	0	0	1	0	0	0	0	0	0	0	0
186	Lwangamuto	3	male	30	none	3	married	Fishing	61000-150000	1	yes	Occassionary	Latrine	200	Lake	1	0	1	0	0	0	1	0	0	0	0	0	0	yes	1	0	0	0	0	0	0	0	0	0	0	1	0	0	0	0	0	0	0	0
187	Lwangamuto	7	female	40	none	3	married	unemployed	i donot know	1	yes	Regulary	Latrine	200	Lake	1	0	0	0	0	0	1	0	0	0	0	0	0	yes	1	0	0	0	0	0	0	0	0	0	0	1	0	0	0	0	0	0	0	0
188	Lwangamuto	5	male	34	none	3	married	Fishing	i donot know	1	yes	Regulary	Latrine	200	Lake	1	0	1	0	1	0	0	0	0	0	0	0	typhoid	yes	1	0	0	0	0	0	0	0	0	0	0	1	0	0	0	0	0	0	0	0
189	Lwangamuto	1	female	20	primary	3	married	unemployed	i donot know	2	no		Latrine	200	Lake	0	0	1	0	0	0	1	0	0	0	0	0	0	yes	1	0	0	0	0	0	0	0	0	0	0	0	0	0	0	1	0	0	0	1
190	Lwangamuto	1	male	29	none	3	married	Fishing	<20000	2	no		Latrine	200	Lake	1	0	1	0	0	0	1	0	0	0	0	0	0	yes	0	0	0	0	0	0	0	0	0	0	0	0	0	0	0	0	0	1	0	0
191	Lwangamuto	1	female	21	primary	4	married	Business	<20000	2	no		Latrine	200	Lake	1	0	1	0	0	0	1	0	0	0	0	0	0	No	0	0	0	0	0	0	0	0	1	0	0	0	0	0	0	0	0	1	0	0
192	Lwangamuto	9	male	26	none	3	married	Fishing	21-60000	1	no		Latrine	200	Lake	1	0	0	0	0	1	1	0	0	0	0	0	0	yes	1	0	0	0	0	0	0	0	0	0	0	1	0	0	0	0	0	0	0	1
105	Lwangamuto	7	female	32	none	2	1	Business	21-60000	1	yes	Occassionary	Bush		Lake	0	0	0	0	0	0	0	0	0	0	0	0	1	I donot know	1	0	0	0	0	0	0	0	0	0	0	1	0	0	0	0	0	0	0	0
194	Lwangamuto	4	male	28	primary	3	married	Business	21-60000	1	yes	Occassionary	Bush		Lake	1	0	1	0	0	1	0	0	0	0	0	0	0	yes	1	0	0	0	0	0	0	0	0	0	0	1	0	0	0	0	0	0	0	1
195	Lwangamuto	30	male	29	primary	3	married	Business	<20000	2	no		Bush		Lake	0	0	1	0	0	1	0	0	0	0	0	0	0	yes	1	0	0	0	0	0	0	0	0	0	0	1	0	0	0	0	0	0	0	0
196	Lwangamuto	2	female	30	primary	2	married	Business	<20000	1	yes	Occassionary	Bush		Lake	0	0	1	0	0	0	0	0	0	0	0	0	0	I donot know	1	0	0	0	0	0	0	0	0	0	1	1	0	0	0	0	0	0	0	0
197	Lwangamuto	7	male	30	primary	3	married	Fishing	<20000	1	yes	Occassionary	Bush		Lake	1	0	1	0	0	1	0	0	0	0	0	0	0	yes	0	0	0	0	0	0	0	0	0	0	0	1	0	0	0	0	0	0	0	0
198	Lwangamuto	10	male	40	primary	10	married	Business	21-60000	1	yes	Occassionary	Bush		Lake	1	0	1	0	0	0	0	0	0	0	0	0	0	I donot know	1	0	0	0	0	0	0	0	0	0	1	1	0	0	0	0	0	0	0	0
199	Lwangamuto	8	male	39	primary	6	married	Fishing	61000-150000	1	yes	Occassionary	Latrine	50	Lake	1	0	0	1	0	1	0	0	0	0	0	0	0	yes	1	0	0	0	0	0	0	0	0	0	0	1	0	0	0	0	0	0	0	0
200	Lwangamuto	11	female	40	primary	6	married	Business	21-60000	2	no		Bush		Lake	0	0	1	0	0	0	1	0	0	0	0	0	0	I donot know	1	0	0	0	0	0	0	0	0	0	1	1	0	0	0	0	0	0	0	0
201	Lwangamuto	21	male	42	primary	3	married	Fishing	61000-150000	2	no		Bush		Lake	1	1	1	0	0	0	0	0	0	0	0	0	0	I donot know	1	0	0	0	0	0	0	0	0	1	0	1	0	0	0	0	0	0	0	0
203	Lwangamuto	1	male	28	primary	2	married	Business	21-60000	2	no		Latrine	200	Lake	0	0	1	1	0	0	0	0	0	0	0	0	0	No	1	0	0	0	0	0	0	0	0	0	1	1	0	0	0	0	0	0	0	0
203	Lwangamuto	3	female	34	primary	2	married	Business	>150000	1	yes	Occassionary	Latrine	10	Lake	0	0	1	0	0	0	0	0	0	0	0	0	0	I donot know	1	0	1	0	0	0	0	0	0	0	0	1	0	0	0	0	0	0	0	0
204	Lwangamuto	6	female	38	primary	2	married	Business	21-60000	1	no		Latrine	200	Lake	1	0	1	0	0	0	1	0	0	0	0	0	0	No	0	0	0	0	0	0	0	0	1	0	0	0	0	0	0	0	0	1	0	0
205	Lwangamuto	2	male	28	none	1	1	Fishing	21-60000	2	no		Bush		Lake	1	0	1	0	0	0	0	0	0	0	0	0	0	yes	0	0	0	0	0	0	0	0	1	0	0	0	0	0	0	0	0	1	0	1
206	Lwangamuto	2	female	38	none	2	married	housewife	i donot know	1	no		Latrine	200	Lake	1	0	0	0	0	0	0	0	0	0	0	0	0	yes	0	0	0	0	0	0	0	0	1	0	0	0	0	0	0	0	0	1	0	0
207	Lwangamuto	23	male	23	primary	3	married	Business	61000-150000	1	yes	Occassionary	Bush		Lake	1	0	1	0	0	0	0	0	0	0	0	0	0	No	0	0	0	0	0	0	0	0	1	0	0	0	0	0	0	0	0	1	0	0
208	Lwangamuto	1	female	20	olevel	2	married	Business	<20000	2	no		Latrine	200	Lake	0	0	1	0	0	0	0	0	0	0	0	0	0	I donot know	0	0	0	0	0	0	0	0	1	0	0	0	0	0	0	0	0	1	0	0
209	Lwangamuto	2	male	29	primary	1	widowed	Agriculture	21-60000	1	yes	Regulary	Bush		Lake	1	0	1	0	0	0	0	0	0	0	0	0	0	I donot know	0	0	0	0	0	0	0	0	1	0	0	0	0	0	0	0	0	1	0	0
210	Lwangamuto	1	female	25	none	3	married	Fishing	21-60000	1	yes	Occassionary	Bush		Lake	1	0	1	0	0	0	0	0	0	0	0	0	0	yes	0	0	0	0	1	0	0	0	0	0	0	0	0	0	0	0	0	1	0	0
211	Lwangamuto	5	female	30	primary	2	married	Business	21-60000	2	no		Bush		Lake	1	0	1	0	0	0	0	0	0	0	0	0	0	yes	0	0	0	0	0	0	0	0	1	0	0	0	0	0	0	0	0	1	0	0
212	Lwangamuto	4	male	26	primary	3	married	Business	21-60000	1	no		Bush		Lake	1	0	1	1	0	0	0	0	0	0	0	0	0	yes	0	0	0	0	0	0	0	0	1	0	0	0	0	0	0	0	0	1	0	0
127	Kakunyu	1	female	22	primary	4	married	Business	21-60000	2	no		Bush		Lake	1	1	1	0	0	0	0	0	0	0	0	0	0	No	1	0	0	0	0	0	0	0	0	1	0	1	0	0	0	0	0	0	0	0
128	Kakunyu	2	female	24	olevel	2	married	Business	21-60000	2	no		Bush		Lake	0	1	1	0	0	1	0	0	0	0	0	0	0	yes	1	0	0	0	0	0	0	0	0	1	1	1	0	0	0	0	0	0	0	0
129	Kakunyu	8	male	18	olevel	4	married	Fishing	>150000	2	no		Bush		Lake	0	0	1	0	0	0	0	0	0	0	0	0	0	yes	1	0	0	0	0	0	0	0	0	0	0	1	0	0	0	0	0	0	0	0
130	Kakunyu	4	female	28	primary	4	married	Business	21-60000	1	yes	Regulary	Bush		Lake	1	1	0	0	0	0	0	0	0	0	0	0	0	I donot know	0	0	0	0	0	0	0	0	1	1	0	0	0	0	0	0	0	1	0	0
131	Kakunyu	61	male	41	primary	1	seperated	Fishing	<20000	1	yes	Regulary	Bush		Lake	1	1	1	0	0	0	0	0	0	0	0	0	0	I donot know	1	0	0	0	0	0	0	0	0	1	0	1	0	0	0	0	0	0	0	0
132	Kakunyu	6	female	45	none	3	married	Agriculture	61000-150000	1	yes	Occassionary	Bush		Lake	1	1	0	0	0	0	1	0	0	0	0	0	0	I donot know	1	0	0	0	0	0	0	0	0	1	0	1	0	0	0	0	0	0	0	0
133	Kakunyu	5	male	32	primary	3	married	Business	21-60000	2	no		Bush		Lake	1	0	1	0	0	1	0	0	0	0	0	0	0	yes	1	0	0	0	0	0	0	0	0	0	1	1	0	0	0	0	0	0	0	0
134	Kakunyu	3	female	19	olevel	3	married	Business	61000-150000	2	no		Bush		Lake	1	0	1	0	0	0	0	0	0	0	0	0	0	I donot know	1	0	0	0	0	0	0	0	0	0	1	1	0	0	0	0	0	0	0	0
135	Kakunyu	6	male	18	primary	5	married	Fishing	61000-150000	1	yes	Occassionary	Bush		Lake	0	0	1	1	0	0	0	0	0	0	0	0	0	I donot know	1	0	0	0	0	0	0	0	0	0	0	1	0	0	0	0	0	0	0	0
136	Kakunyu	2	male	31	primary	1	married	Fishing	61000-150000	1	yes	Occassionary	Bush		Lake	0	0	1	1	0	1	0	0	0	0	0	0	0	yes	1	0	0	0	0	0	0	0	0	0	0	1	0	0	0	0	0	0	0	0
138	Kakunyu	4	male	25	primary	4	married	Fishing	21-60000	1	yes	Occassionary	Bush		Lake	1	0	1	0	0	1	0	0	0	0	0	0	0	I donot know	1	0	0	0	0	0	0	0	0	0	0	1	0	0	0	0	0	0	0	0
141	Kakunyu	5	male	30	primary	1	seperated	Fishing	61000-150000	1	yes	Occassionary	Bush		Lake	0	0	1	0	0	0	0	0	0	0	0	0	0	I donot know	0	0	0	0	0	0	0	0	1	0	0	0	0	0	0	0	0	1	0	0
144	Kakunyu	20	male	54	primary	3	married	Fishing	21-60000	1	yes	Occassionary	Bush		Lake	0	0	1	0	0	0	0	0	0	0	0	0	0	No	1	0	0	0	0	0	0	0	0	0	0	1	0	0	0	0	0	0	0	1
143	Kakunyu	1	female	28	primary	3	1	Business	21-60000	1	yes	Occassionary	Bush		Lake	1	0	0	0	0	0	1	0	0	0	0	0	0	I donot know	0	0	0	0	0	0	0	0	1	0	0	0	0	0	0	0	0	1	0	0
142	Kakunyu	1	female	21	olevel	2	married	Business	>150000	1	no		Bush		Lake	0	0	1	0	1	0	0	0	0	0	0	0	0	No	0	0	0	0	0	0	0	0	1	0	1	0	0	0	0	0	0	0	0	0
140	Kakunyu	14	male	60	primary	1	seperated	Fishing	21-60000	1	yes	Occassionary	Bush		Lake	1	0	1	0	0	0	0	0	0	0	0	0	0	No	1	0	0	1	0	0	0	0	0	0	0	1	0	0	0	0	0	0	0	0
145	Kakunyu	3	female	28	olevel	2	married	Business	21-60000	1	yes	Occassionary	Bush		Lake	0	0	1	0	0	0	0	0	0	0	0	0	0	No	0	1	0	0	0	0	0	0	0	0	0	1	0	0	0	0	0	0	0	0
139	Kakunyu	2	female	23	primary	3	married	Business	61000-150000	2	no		Bush		Lake	1	0	0	0	0	0	1	0	0	0	0	0	0	yes	0	0	0	0	0	0	0	0	1	0	0	0	0	0	0	0	0	1	0	0
138	Kakunyu	12	male	44	primary	1	seperated	Fishing	21-60000	2	no		Bush		Lake	0	0	1	1	0	0	1	0	0	0	0	0	0	No	0	0	0	0	0	0	0	0	1	0	0	0	0	0	0	0	0	1	0	0
146	Kakunyu	2	male	29	none	11	married	casuallabourer	21-60000	1	yes	Occassionary	Bush		Lake	0	0	1	1	0	0	1	0	0	0	0	0	0	yes	1	0	0	0	0	0	0	0	0	0	1	1	0	0	0	0	0	0	0	1
147	Kakunyu	12	male	55	primary	1	seperated	Fishing	<20000	1	yes	Occassionary	Bush		Lake	1	0	1	0	0	0	0	0	0	0	0	0	0	yes	1	1	0	0	0	0	0	0	0	0	1	1	0	0	0	0	0	0	0	1
149	Kakunyu	1	female	48	none	2	seperated	Business	21-60000	2	no		Latrine		Lake	0	0	0	0	0	0	0	0	0	0	0	1	0	I donot know	0	0	0	0	0	0	0	0	1	0	0	0	0	0	0	0	0	1	0	0
150	Kakunyu	2	male	25	none	1	1	Fishing	<20000	1	yes	Regulary	Bush		Lake	1	0	1	0	0	0	1	0	0	0	0	0	0	I donot know	1	0	1	0	0	0	0	0	0	0	0	1	0	0	0	0	0	0	0	1
151	Kakunyu	11	male	39	olevel	1	married	Fishing	21-60000	2	no		Bush		Lake	0	1	1	0	0	0	0	0	0	0	0	0	typhoid	I donot know	1	0	0	0	0	0	0	0	0	1	0	1	0	1	0	0	0	0	0	0
152	Kakunyu	10	male	18	primary	3	married	Fishing	61000-150000	1	yes	Occassionary	Bush		Lake	0	1	1	0	0	0	0	0	0	0	0	0	0	yes	1	0	1	0	0	0	0	0	0	1	0	1	0	0	0	0	1	0	0	0
153	Kakunyu	3	male	23	none	1	1	Fishing	21-60000	1	yes	Regulary	Bush		Lake	1	1	1	0	0	0	1	0	0	0	0	0	0	I donot know	1	0	0	0	0	0	0	0	0	1	0	1	0	0	0	0	0	0	0	0
154	Kakunyu	6	female	27	primary	1	married	Business	21-60000	1	no		Latrine	30	Lake	0	0	0	0	0	0	0	1	0	0	0	0	0	I donot know	0	0	0	0	0	0	0	0	1	0	0	1	0	0	0	0	0	0	0	0
155	Kakunyu	10	male	30	none	1	married	Fishing	21-60000	1	yes	Regulary	Bush		Lake	1	1	0	0	1	0	1	0	0	0	0	0	0	I donot know	1	0	0	0	0	0	0	0	0	1	0	1	0	1	0	0	0	0	0	1
156	Kakunyu	5	male	38	primary	1	married	Fishing	21-60000	1	no		Bush		Lake	1	0	0	1	0	0	0	0	0	0	0	0	0	No	1	0	0	0	1	0	0	0	0	0	1	1	0	0	0	0	0	0	0	1
157	Kakunyu	4	male	25	none	1	1	Fishing	21-60000	2	no		Bush		Lake	1	0	0	0	1	0	1	0	0	0	0	0	0	I donot know	1	0	0	0	0	0	0	0	0	0	1	1	0	0	0	0	0	0	0	0
158	Kakunyu	1	male	26	primary	5	married	Fishing	21-60000	1	yes	Regulary	Bush		Lake	1	0	0	1	1	0	0	0	0	0	0	0	0	No	1	0	0	0	0	0	0	0	0	0	0	1	1	0	0	0	0	0	0	0
159	Kakunyu	1	female	45	none	5	married	Business	i donot know	1	yes	Regulary	Bush		Lake	1	0	0	1	0	0	0	0	0	0	0	0	0	I donot know	0	0	0	0	0	0	0	0	1	0	0	0	0	0	0	0	0	1	0	0
160	Kakunyu	2	male	22	primary	3	1	Fishing	21-60000	2	no		Bush		Lake	1	0	0	1	0	0	1	0	0	0	0	0	0	No	1	0	0	0	0	0	0	0	0	0	0	1	0	0	0	0	0	0	0	1
161	Kakunyu	1	female	20	olevel	2	married	unemployed	i donot know	2	no		Bush		Lake	0	0	1	0	0	0	0	0	0	0	0	0	0	No	0	0	0	0	0	0	0	0	1	0	0	0	0	0	0	0	0	1	0	0
162	Kakunyu	3	female	30	primary	4	married	unemployed	i donot know	1	yes	Regulary	Bush		Lake	0	0	1	1	1	0	0	0	0	0	0	0	0	yes	1	0	0	0	0	0	0	0	0	0	0	1	0	0	1	0	0	0	0	0
163	Kakunyu	3	female	24	primary	4	married	Business	i donot know	2	no		Bush		Lake	1	0	1	0	1	0	1	0	0	0	0	0	0	I donot know	0	0	0	0	0	0	0	0	1	0	0	1	0	0	0	0	0	0	0	0
164	Kakunyu	5	male	22	primary	3	married	Fishing	<20000	1	no		Bush		Lake	1	0	1	0	0	0	0	0	0	0	0	0	0	I donot know	0	0	0	0	0	0	0	0	1	0	0	0	0	0	0	0	0	1	0	0
165	Kakunyu	9	female	40	none	3	married	Business	<20000	1	yes	Occassionary	Bush		Lake	1	0	1	1	0	0	0	0	0	0	0	0	0	yes	0	0	0	1	0	0	0	0	0	0	0	1	0	0	0	0	0	0	0	0
166	Kakunyu	2	female	30	olevel	32	widowed	Agriculture	21-60000	2	no		Bush		Lake	1	0	1	0	1	0	0	0	0	0	0	0	0	No	1	0	0	0	0	0	0	0	0	0	0	0	0	0	0	0	0	1	0	1
167	Kakunyu	20	female	37	primary	3	married	Business	61000-150000	1	yes	Regulary	Bush		Lake	1	1	0	1	0	0	0	0	0	0	0	0	0	yes	1	0	0	0	0	0	0	0	0	1	0	1	0	0	0	0	0	0	0	1
168	Kakunyu	10	female	38	olevel	3	married	Business	21-60000	1	yes	Occassionary	Bush		Lake	0	1	1	0	0	0	0	0	0	0	0	0	0	I donot know	1	0	0	0	0	0	0	0	0	1	0	1	0	0	0	0	0	0	fever	1
169	Kakunyu	2	male	29	primary	10	married	Fishing	61000-150000	1	yes	Regulary	Bush		Lake	1	1	0	0	0	0	0	0	0	0	0	0	0	yes	0	0	0	0	1	1	0	0	0	1	0	0	0	0	0	0	0	0	0	0
85	Mugga	5	male	33	none	3	married	Business	21-60000	1	yes	Regulary	Bush		Lake	0	0	0	0	0	0	0	0	0	0	0	1	0	No	0	0	0	0	0	0	0	0	1	0	0	1	0	0	0	0	0	0	0	1
86	Mugga	1	female	22	primary	2	married	Business	<20000	1	yes	Occassionary	Bush		Lake	1	0	0	0	0	0	1	0	0	0	0	0	0	I donot know	1	0	0	0	0	0	0	0	0	0	0	0	0	0	0	0	0	1	0	0
87	Mugga	4	female	30	primary	1	married	Business	21-60000	1	yes	Occassionary	Latrine	500	Lake	1	0	1	1	0	0	0	0	0	0	0	0	0	I donot know	0	0	0	0	0	0	0	0	1	0	0	0	0	0	0	0	0	1	0	0
88	Mugga	3	female	30	none	3	married	unemployed	i donot know	1	yes	Occassionary	Latrine	500	Lake	1	0	0	0	0	0	0	0	0	0	0	0	0	No	0	0	0	0	0	0	0	0	1	0	0	0	0	0	0	0	0	1	0	0
89	Mugga	5	female	45	olevel	3	widowed	Business	<20000	2	no		Latrine	500	Lake	1	0	0	0	0	0	0	0	0	0	0	0	0	I donot know	0	0	0	0	0	0	0	0	1	0	0	0	0	0	0	0	0	1	0	0
90	Mugga	2	male	24	primary	2	1	Fishing	61000-150000	1	no		Latrine	500	Lake	1	0	0	0	0	1	0	0	0	0	0	0	0	I donot know	1	0	0	0	0	0	0	0	0	0	0	1	0	0	0	0	0	0	0	1
91	Mugga	2	male	25	primary	3	married	Fishing	61000-150000	2	no		Bush		Lake	1	1	1	0	0	0	0	0	0	0	0	0	0	yes	1	0	0	0	0	0	0	0	0	1	0	1	0	0	0	0	1	0	0	1
92	Mugga	12	male	30	primary	5	married	Fishing	61000-150000	2	no		Latrine	500	stream	1	0	0	0	0	0	0	0	0	0	0	0	0	No	0	0	0	0	0	0	0	0	1	0	0	1	0	0	0	0	0	0	0	1
93	Mugga	3	male	21	primary	3	married	Fishing	>150000	2	no		Latrine	30	stream	1	0	1	0	0	0	0	0	0	0	0	0	0	yes	1	0	0	0	1	0	0	0	0	0	0	1	0	0	0	0	0	0	0	1
94	Mugga	3	female	30	none	5	married	unemployed	i donot know	2	no		Latrine	30	Lake	1	0	0	0	0	0	0	0	0	0	0	0	worms	No	0	0	0	0	0	0	0	0	1	0	0	0	0	0	0	0	0	1	0	0
95	Mugga	3	male	18	primary	52	1	Fishing	<20000	1	yes	Regulary	Bush		Lake	1	0	1	1	0	0	0	0	0	0	0	0	0	No	1	0	0	0	0	0	0	0	0	0	0	1	0	0	0	0	0	0	0	1
96	Mugga	1	female	39	primary	4	married	Business	21-60000	1	yes	Occassionary	Latrine	30	stream	1	0	1	0	0	0	0	0	0	0	0	0	0	No	0	0	0	0	0	0	0	0	1	0	0	0	0	0	0	0	0	1	0	0
97	Mugga	13	male	20	olevel	4	1	Business	61000-150000	2	no		Latrine	5	Lake	1	1	0	0	0	0	0	0	0	0	0	0	0	yes	1	0	0	0	0	0	0	0	0	1	0	1	1	0	0	0	0	0	0	0
	Mugga	4	male	23	olevel	3	1	Fishing	>150000	1	yes	Regulary	Latrine	15	Lake	1	0	1	0	0	1	0	0	0	0	0	0	0	yes	1	0	0	0	0	0	0	0	0	0	0	1	0	0	0	0	0	0	0	0
100	Mugga	13	male	57	primary	15	married	Business	>150000	2	no		Latrine	20	Lake	1	0	1	0	0	0	0	0	0	0	0	0	0	No	1	0	0	0	0	0	0	0	0	0	0	1	0	0	0	0	0	0	0	0
101	Mugga	1	female	24	olevel	3	married	housewife	21-60000	2	no		Latrine	10	Lake	0	1	1	0	0	1	0	0	0	0	0	0	0	yes	1	0	0	0	0	0	0	0	0	1	0	1	0	0	0	0	0	0	0	0
102	Mugga	7	male	18	olevel	7	married	Fishing	21-60000	2	no		Latrine	20	stream	1	0	1	0	0	1	0	0	0	0	0	0	0	yes	1	0	0	0	0	0	0	0	0	0	0	1	0	0	0	0	0	0	0	0
103	Mugga	2	female	22	primary	5	married	unemployed	i donot know	2	no		Latrine	10	Lake	1	0	0	0	0	1	0	0	0	0	0	0	0	yes	1	0	0	0	0	0	0	0	0	0	1	1	0	0	0	0	0	0	0	0
104	Mugga	6	female	30	primary	7	married	Business	<20000	2	no		Latrine	5	Lake	1	0	1	0	0	0	0	0	0	0	0	0	0	yes	1	0	0	0	0	0	0	0	0	0	0	1	0	0	0	0	0	0	0	0
105	Mugga	1	female	19	olevel	5	1	Business	i donot know	2	no		Latrine	10	Lake	1	1	1	0	0	0	0	0	0	0	0	0	0	I donot know	1	0	0	0	0	0	0	0	0	1	0	1	0	0	0	0	0	0	0	0
106	Mugga	2	male	22	olevel	2	1	Business	61000-150000	1	yes	Occassionary	Bush		stream	1	0	0	0	0	1	1	0	0	0	0	0	0	yes	1	0	0	0	0	0	0	0	0	0	0	1	0	0	0	0	0	0	0	0
107	Mugga	4	male	20	primary	4	1	Fishing	>150000	1	yes	Occassionary	Bush		stream	1	0	0	0	0	1	0	0	0	0	0	0	0	yes	1	0	0	0	0	0	0	0	0	0	0	1	0	0	0	0	0	0	0	1
108	Mugga	3	male	28	primary	1	married	Lumbering	21-60000	1	yes	Regulary	Bush		stream	0	1	0	0	0	1	0	1	0	0	0	0	0	yes	1	0	0	0	1	0	0	0	0	1	0	1	0	0	0	0	0	0	0	1
109	Mugga	2	male	21	none	4	married	Fishing	21-60000	2	no		Bush		Lake	0	0	0	0	0	1	0	1	0	0	0	0	0	yes	1	0	0	0	1	1	0	0	0	0	0	1	0	0	0	0	0	0	0	1
110	Mugga	35	female	35	primary	3	seperated	Agriculture	<20000	2	no		Bush		stream	1	0	1	0	0	0	1	0	0	0	0	0	0	yes	0	0	0	0	0	0	0	0	1	0	0	1	0	0	1	0	0	0	0	0
111	Mugga	3	female	28	olevel	3	married	Business	21-60000	1	yes	Occassionary	Bush		Lake	1	0	1	0	0	0	0	0	0	0	0	0	0	I donot know	0	0	0	0	0	0	0	0	1	0	0	0	0	0	0	0	0	1	0	0
112	Mugga	4	female	40	none	2	married	Business	<20000	1	yes	Occassionary	Bush		stream	1	0	0	0	0	1	0	0	0	0	0	0	0	yes	0	0	0	0	0	0	0	0	1	0	0	0	0	0	0	0	0	1	0	0
113	Mugga	4	male	18	primary	2	1	Lumbering	21-60000	2	no		Latrine	200	stream	0	0	0	0	0	1	1	0	0	0	0	0	0	yes	1	1	0	0	0	0	0	0	0	0	0	1	0	0	1	0	0	0	0	0
114	Mugga	6	male	47	olevel	8	married	Fishing	>150000	1	yes	Occassionary	Bush		stream	1	0	0	0	0	0	0	0	0	0	0	0	0	I donot know	0	0	0	0	0	1	0	0	0	0	0	0	0	0	0	0	0	1	0	0
115	Mugga	5	male	40	primary	2	married	Fishing	21-60000	1	yes	Regulary	Bush		Lake	1	0	0	0	0	1	0	1	0	0	0	0	0	yes	1	0	1	0	0	1	1	0	0	0	1	1	1	0	0	0	0	0	0	0
116	Mugga	7	female	33	none	3	married	Business	<20000	1	yes	Occassionary	Bush		stream	1	0	0	0	0	1	0	1	0	0	0	0	0	yes	1	0	0	0	1	0	0	0	0	0	0	1	0	0	0	0	0	0	0	0
117	Mugga	3	female	27	primary	4	married	housewife	i donot know	1	yes	Occassionary	Bush		stream	1	0	1	0	0	0	0	0	0	0	0	0	0	yes	1	0	0	0	0	0	0	0	0	0	1	1	0	0	0	1	0	0	0	0
118	Mugga	16	male	34	primary	14	1	Fishing	21-60000	1	no		Latrine	500	stream	0	0	1	0	0	0	0	0	0	0	0	0	0	yes	1	0	0	0	0	0	0	0	0	0	1	0	0	0	0	0	0	0	0	1
119	Mugga	2	female	42	none	2	married	Agriculture	<20000	2	no		Bush		Lake	1	0	1	0	0	0	0	0	0	0	0	0	0	I donot know	0	0	0	0	0	0	0	0	1	0	0	0	0	0	0	0	0	1	0	0
120	Mugga	1	male	28	none	2	married	Fishing	21-60000	1	yes	Occassionary	Bush		Lake	0	0	0	0	0	0	0	0	0	0	0	1	0	I donot know	0	0	0	0	0	0	0	0	1	0	0	0	0	0	0	0	0	1	0	0
121	Mugga	1	male	46	none	4	married	Fishing	21-60000	2	no		Latrine	10	stream	0	0	1	0	0	0	0	0	0	0	0	0	0	No	1	1	0	0	0	0	0	0	0	0	0	1	0	0	0	0	0	0	0	0
122	Mugga	2	male	21	olevel	2	married	Fishing	61000-150000	2	no		Latrine	500	stream	1	0	0	0	0	0	0	0	0	0	0	0	0	No	1	0	0	0	0	0	0	0	0	0	0	0	1	0	0	0	0	0	0	0
123	Mugga	5	male	32	primary	5	married	Fishing	61000-150000	1	yes	Occassionary	Bush		stream	1	0	1	0	0	0	0	0	0	0	0	0	0	No	1	0	0	0	0	0	0	0	0	0	0	1	0	0	0	0	0	0	0	1
124	Mugga	7	female	28	primary	3	married	Business	21-60000	1	yes	Occassionary	Bush		stream	1	0	1	1	0	0	0	0	0	0	0	0	0	No	0	0	0	0	0	0	0	0	1	0	0	0	0	0	0	0	0	1	0	0
125	Mugga	4	female	25	primary	1	seperated	Business	21-60000	2	no		Bush		stream	1	0	0	1	0	0	1	0	0	0	0	0	0	I donot know	0	0	0	0	0	0	0	0	1	0	0	0	0	0	0	0	0	1	0	0
126	Mugga	2	male	21	primary	4	married	Fishing	<20000	1	yes	Regulary	Latrine	500	stream	0	0	0	0	0	1	0	0	0	0	0	0	0	yes	0	0	1	0	1	0	0	0	0	0	0	1	0	0	0	0	0	0	0	0
73	Lubembe	1	male	24	primary	3	1	Fishing	21-60000	1	no		Bush		Lake	1	0	0	1	0	1	0	0	0	0	0	0	0	yes	1	0	0	0	0	0	0	0	0	0	1	1	0	0	0	0	0	0	0	1
74	Lubembe	11	male	20	primary	1	1	formalsalaries	<20000	1	no		Latrine	20	Lake	0	0	0	1	0	0	0	0	0	0	0	0	0	No	1	0	0	0	0	0	0	0	0	0	0	1	0	0	0	0	0	0	0	0
75	Lubembe	2	female	23	primary	1	1	Business	21-60000	2	no		Bush		Lake	1	0	0	1	0	0	0	0	0	0	0	0	0	No	1	0	0	0	0	0	0	0	0	0	0	1	0	0	0	0	0	0	0	1
76	Lubembe	9	female	32	primary	2	seperated	Business	<20000	1	no		Bush		stream	1	0	0	1	0	0	0	0	0	0	0	0	0	I donot know	0	0	1	0	0	0	0	0	0	0	0	1	0	0	0	0	0	0	0	1
77	Lubembe	1	female	42	primary	1	seperated	Agriculture	21-60000	1	no		Latrine	100	Lake	1	1	0	0	0	1	0	0	0	0	0	0	0	yes	1	0	1	0	0	0	0	0	0	1	0	1	0	0	0	0	0	0	0	1
78	Lubembe	14	male	47	primary	3	married	Fishing	>150000	1	no		Latrine		stream	0	1	1	1	0	0	0	0	0	0	0	0	0	yes	1	0	0	0	0	0	0	0	0	1	0	1	0	0	0	0	0	0	constantsicknes	0
79	Lubembe	8	female	36	primary	3	married	Business	61000-150000	1	yes	Occassionary	Bush		Lake	1	1	0	0	0	1	0	0	0	0	0	0	0	yes	1	1	0	0	0	0	0	0	0	1	0	1	0	0	0	0	0	0	0	0
80	Lubembe	3	male	32	primary	1	1	Business	21-60000	1	yes	Occassionary	Bush		Lake	1	0	0	1	0	1	0	0	0	0	0	0	0	yes	1	0	1	0	0	1	0	0	0	0	0	1	0	0	0	0	1	0	0	0
82	Lubembe	11	male	31	olevel	5	married	Fishing	61000-150000	2	no		Latrine	200	Lake	1	1	0	1	0	0	0	0	0	0	0	0	0	I donot know	1	0	1	0	0	0	0	0	0	1	0	1	0	0	0	0	0	0	0	0
72	Lubembe	2	female	32	none	6	married	casuallabourer	<20000	1	yes	Regulary	Bush		Lake	1	1	0	0	0	0	0	0	0	0	0	0	0	yes	1	0	0	0	0	0	0	0	0	1	0	1	0	0	0	0	0	0	0	0
71	Lubembe	8	female	37	none	1	1	unemployed	i donot know	2	no		Latrine	40	Lake	1	0	0	1	0	1	0	0	0	0	0	0	0	yes	1	0	0	0	0	0	0	0	0	0	0	1	0	0	0	0	0	0	0	0
70	Lubembe	3	female	24	primary	5	married	Fishing	21-60000	1	yes	Occassionary	Bush		stream	1	0	1	0	0	0	0	0	0	0	0	0	0	I donot know	1	0	0	0	0	0	0	0	0	0	0	1	0	0	0	0	0	0	0	0
69	Lubembe	33	female	33	none	3	married	Lumbering	61000-150000	2	no		Bush		Lake	0	1	0	0	0	1	1	0	0	0	0	0	0	yes	1	0	0	0	0	0	0	0	0	1	0	1	0	0	0	0	0	0	0	0
68	Lubembe	17	male	27	none	2	married	Fishing	>150000	2	no		Bush		stream	1	0	1	0	0	1	0	0	0	0	0	0	0	yes	1	0	0	0	0	0	0	0	0	0	0	1	0	0	0	0	0	0	0	0
67	Lubembe	8	female	29	none	2	seperated	Lumbering	21-60000	2	no		Latrine	40	Lake	1	0	1	0	0	0	0	0	0	0	0	0	0	I donot know	1	0	0	0	0	0	0	0	0	0	0	1	0	0	0	0	0	0	0	0
66	Lubembe	18	male	40	olevel	7	married	Business	i donot know	2	no		Bush		stream	1	0	0	1	1	0	1	0	0	0	0	0	0	yes	1	0	0	0	0	0	0	0	0	0	0	1	0	0	0	0	0	0	0	0
65	Lubembe	47	male	47	olevel	7	married	Fishing	<20000	1	yes	Occassionary	Latrine	40	stream	1	0	0	1	0	0	0	0	0	0	0	0	0	No	1	0	0	0	0	0	0	0	0	0	0	1	0	0	0	0	0	0	0	0
64	Lubembe	49	male	49	primary	7	married	Fishing	21-60000	1	yes	Regulary	Latrine	10	stream	0	0	0	1	0	0	0	0	0	0	0	0	0	yes	1	0	0	0	0	0	0	0	0	0	0	1	0	0	0	0	0	0	0	0
83	Lubembe	1	male	33	none	1	married	Fishing	<20000	1	no		Bush		Lake	1	1	0	0	0	0	0	0	0	0	0	0	0	I donot know	0	0	1	0	1	0	0	0	0	1	0	0	0	0	0	0	0	1	0	1
84	Lubembe	1	female	21	olevel	3	married	Business	<20000	1	yes	Occassionary	Bush		Lake	1	0	1	1	0	0	0	0	0	1	0	0	0	I donot know	0	0	0	0	0	0	0	0	1	0	0	0	0	0	0	0	0	1	0	0
45	Lubembe	4	female	31	none	4	seperated	Business	61000-150000	2	no		Bush		Lake	1	0	1	0	0	0	0	0	0	0	0	0	0	No	0	0	0	0	0	0	0	0	1	0	0	0	0	0	0	0	0	1	0	0
44	Lubembe	7	male	27	primary	2	married	Fishing	>150000	1	no		Bush		Lake	0	0	1	0	0	0	0	0	0	0	0	0	0	I donot know	0	0	0	0	0	0	0	0	1	0	0	0	0	0	0	0	0	1	0	0
51	Lubembe	3	male	38	none	4	married	Fishing	21-60000	1	no		Bush		stream	1	0	0	0	0	0	1	0	0	0	0	0	0	yes	1	0	0	0	0	0	0	0	0	0	0	1	0	0	0	0	0	0	0	1
50	Lubembe	13	male	80	olevel	1	married	Fishing	61000-150000	1	yes	Regulary	Bush		stream	1	0	0	0	0	0	0	0	0	0	0	0	0	yes	1	1	0	0	0	0	0	0	0	0	0	0	0	0	0	0	0	1	0	0
43	Lubembe	1	female	18	primary	4	married	Business	21-60000	2	no		Latrine	500	Lake	1	0	0	1	0	0	0	0	0	0	0	0	0	I donot know	0	0	0	0	0	0	0	0	1	0	0	1	0	0	0	0	0	0	0	1
52	Lubembe	8	female	28	primary	6	married	housewife	i donot know	2	no		Latrine	500	Lake	1	0	0	0	0	0	0	0	0	0	0	0	0	I donot know	0	0	0	0	0	0	0	0	1	0	0	0	0	0	0	0	0	1	0	0
47	Lubembe	3	male	28	primary	3	married	Fishing	21-60000	1	yes	Regulary	Latrine	500	Lake	0	0	1	0	1	0	0	0	0	0	0	0	0	yes	1	1	0	0	0	0	0	0	0	0	1	0	0	0	0	0	0	0	0	0
48	Lubembe	21	male	54	primary	1	widowed	Business	21-60000	1	yes	Regulary	Bush		Lake	0	0	0	0	1	0	0	0	0	0	0	0	0	I donot know	1	0	0	0	0	0	0	0	0	0	0	0	0	0	0	0	0	1	0	0
49	Lubembe	10	female	40	primary	8	married	Business	61000-150000	2	no		Latrine	10	stream	0	0	0	1	0	0	0	0	0	0	0	0	0	No	1	0	1	0	0	0	0	0	0	0	0	1	0	0	0	0	0	0	0	0
46	Lubembe	1	male	24	primary	1	1	Fishing	>150000	1	no		Bush		Lake	0	0	0	1	0	0	0	0	0	0	0	0	0	No	0	0	0	0	0	0	0	0	1	0	0	1	1	0	0	0	0	0	0	0
53	Lubembe	4	female	25	primary	3	seperated	Business	21-60000	2	no		Bush		stream	1	0	0	1	0	0	0	0	0	0	0	0	0	I donot know	1	0	0	0	0	0	0	0	0	0	0	0	0	0	0	0	0	1	0	0
54	Lubembe	22	male	42	primary	1	married	Fishing	21-60000	1	yes	Occassionary	Latrine	200	Lake	0	1	1	1	0	0	0	0	0	0	0	0	0	I donot know	1	0	0	0	0	0	0	0	0	1	1	1	0	1	0	0	0	0	0	1
55	Lubembe	2	male	39	primary	2	married	Fishing	61000-150000	1	yes	Occassionary	Bush		stream	0	1	1	0	0	0	0	0	0	0	0	0	0	I donot know	1	0	0	0	0	0	0	0	0	1	1	1	0	0	0	0	0	0	0	1
56	Lubembe	3	female	30	olevel	3	seperated	Business	>150000	1	yes	Occassionary	Bush		Lake	1	0	0	1	0	0	1	0	0	0	0	0	0	I donot know	0	0	0	0	0	0	0	0	1	0	0	0	0	0	0	0	0	1	0	0
58	Lubembe	4	male	42	olevel	3	married	Fishing	61000-150000	1	yes	Occassionary	Bush		stream	1	0	0	0	1	1	1	0	0	0	0	0	0	yes	1	0	0	1	0	1	0	0	0	0	1	1	0	0	0	0	0	0	0	0
57	Lubembe	2	male	29	primary	2	married	Fishing	>150000	1	no		Bush		stream	1	1	0	0	0	0	0	1	0	0	0	0	0	yes	0	0	0	0	1	0	1	0	0	1	1	0	0	0	0	0	0	0	0	0
59	Lubembe	33	female	33	none	4	married	Business	<20000	1	no		Bush		stream	1	0	0	1	0	0	0	0	0	0	0	0	0	I donot know	1	0	0	1	0	0	0	0	0	0	0	1	0	0	0	0	0	0	0	1
60	Lubembe	3	male	31	none	1	married	Agriculture	21-60000	2	no		Bush		stream	1	0	0	1	0	1	0	1	0	0	0	0	0	yes	1	1	0	0	0	0	0	0	0	0	1	1	0	0	0	0	0	0	0	1
61	Lubembe	13	male	30	none	3	married	Fishing	<20000	2	no		Bush		Lake	1	1	1	1	0	0	0	0	0	0	0	0	0	I donot know	0	1	1	0	0	0	0	0	0	1	1	1	0	0	0	0	0	0	0	1
62	Lubembe	6	female	24	olevel	1	1	Business	>150000	2	no		Latrine	100	Lake	1	0	0	0	0	0	0	1	0	0	0	0	0	yes	0	0	0	0	0	0	0	0	1	0	0	1	0	0	0	0	0	0	0	0
41	kansambwe	1	female	20	primary	4	seperated	casuallabourer	21-60000	1	yes	Occassionary	Latrine	500	Lake	1	0	1	0	0	0	0	0	0	0	0	0	0	I donot know	0	0	0	0	0	0	0	0	1	0	0	1	0	0	0	0	0	0	0	1
42	kansambwe	1	male	30	none	6	married	Agriculture	21-60000	1	no		Latrine	200	Lake	0	0	0	0	1	1	1	0	1	0	0	0	0	yes	1	0	1	0	1	0	0	0	0	0	0	1	0	1	1	0	0	0	0	0
21	kansambwe	10	female	39	olevel	2	widowed	Business	61000-150000	2	no		Latrine	30	Lake	1	1	0	0	0	0	0	0	0	0	0	0	0	yes	1	0	0	0	0	0	0	0	0	1	0	0	0	0	0	0	0	0	0	1
22	kansambwe	6	male	30	primary	2	married	Fishing	<20000	1	yes	Occassionary	Latrine	20	Lake	0	0	0	0	1	1	1	0	0	0	0	0	0	yes	0	1	0	0	0	0	0	0	0	0	0	1	0	0	0	0	0	0	0	1
23	kansambwe	3	female	18	primary	2	married	Business	21-60000	1	yes	Occassionary	Bush		Lake	1	1	0	0	0	0	0	0	0	0	0	0	0	yes	1	0	0	0	0	0	0	0	0	1	0	0	0	0	0	0	0	1	0	0
25	kansambwe	1	male	22	olevel	2	married	Business	>150000	2	no		Bush		Lake	1	0	0	1	0	0	0	0	0	0	0	0	0	yes	0	1	0	0	0	0	0	0	0	0	0	0	0	0	0	0	0	1	0	0
26	kansambwe	1	male	18	olevel	3	married	Business	21-60000	2	no		Bush		Lake	1	0	0	0	0	1	1	0	0	0	0	0	0	yes	1	0	0	0	0	0	0	0	0	0	1	1	0	0	0	0	0	0	0	1
27	kansambwe	4	male	32	none	3	married	Business	>150000	1	yes	Regulary	Latrine	45	Lake	1	1	0	1	0	1	0	0	0	0	0	0	0	yes	0	0	0	0	0	0	0	0	0	1	0	1	0	0	0	0	0	0	0	1
28	kansambwe	2	female	18	none	3	1	housewife	i donot know	2	no		Latrine	10	Lake	1	0	0	1	0	1	1	0	0	0	0	0	0	yes	1	0	0	0	0	0	0	0	0	0	0	0	0	0	0	0	0	1	0	0
29	kansambwe	2	male	45	none	7	seperated	Agriculture	61000-150000	2	no		Latrine	30	Lake	1	0	1	1	0	1	0	0	0	0	0	0	0	yes	1	0	0	0	0	0	0	0	0	0	1	1	0	0	0	0	0	0	0	0
30	kansambwe	12	male	47	olevel	6	married	Business	61000-150000	1	yes	Regulary	Bush		Lake	1	0	1	0	0	1	0	0	0	0	0	0	0	yes	1	0	0	0	0	0	0	0	0	0	0	1	0	0	0	0	0	0	0	0
12	kansambwe	5	female	38	primary	6	married	Business	61000-150000	2	no		Bush		Lake	0	0	0	0	0	0	0	0	0	0	0	1	0	I donot know	0	0	0	0	0	0	0	0	1	0	0	0	0	0	0	0	0	1	0	0
17	kansambwe	4	male	36	primary	4	married	Fishing	21-60000	1	no		Bush		Lake	1	0	0	1	0	0	0	0	0	0	0	0	0	yes	0	0	0	0	0	0	0	0	1	0	0	1	0	0	0	0	0	0	0	0
19	kansambwe	4	female	22	olevel	4	1	Business	21-60000	1	no		Bush		Lake	0	0	1	0	0	0	0	0	0	0	0	0	0	I donot know	0	0	0	0	0	0	0	0	1	0	0	1	0	0	0	0	0	0	0	0
18	kansambwe	13	male	38	primary	5	married	Agriculture	>150000	1	no		Latrine	500	Lake	1	0	0	0	0	0	0	0	0	0	0	0	0	No	1	0	0	0	1	0	0	0	0	0	0	1	0	0	0	0	0	0	slow growth	0
16	kansambwe	2	female	18	none	3	married	Business	61000-150000	2	no		Bush		Lake	1	0	1	0	0	0	0	0	0	1	0	0	0	yes	1	0	1	0	0	0	0	0	0	0	0	0	0	0	0	0	0	1	0	0
11	kansambwe	20	female	32	primary	3	married	Business	>150000	1	yes	Regulary	Bush		Lake	1	0	1	0	0	0	0	0	0	0	0	0	0	yes	0	0	0	0	0	0	0	0	1	0	0	0	0	0	0	0	0	1	0	0
20	kansambwe	1	male	32	none	3	seperated	Business	<20000	1	no		Bush		Lake	0	0	1	0	0	0	0	0	0	0	0	0	0	I donot know	1	0	1	0	0	0	0	0	0	0	1	1	0	0	0	0	0	0	0	0
15	kansambwe	2	female	27	primary	2	seperated	Business	<20000	2	no		Bush		Lake	0	0	0	0	0	0	1	0	0	0	0	0	0	I donot know	1	0	1	0	1	0	0	0	0	0	1	0	0	0	0	0	0	0	0	0
13	kansambwe	7	female	37	none	10	seperated	Business	61000-150000	1	yes	Occassionary	Latrine	10	Lake	0	0	1	0	0	0	0	0	0	0	0	0	0	yes	1	0	0	0	1	0	0	0	0	0	0	1	0	0	0	0	0	0	0	0
7	kansambwe	3	female	45	primary	6	married	Business	i donot know	1	yes	Regulary	Latrine	500	Lake	1	1	0	1	0	0	1	0	0	0	0	0	0	yes	1	0	0	0	0	0	0	0	0	1	1	0	1	0	0	0	0	0	0	1
8	kansambwe	10	female	38	primary	2	seperated	Business	61000-150000	2	no		Bush		Lake	1	0	0	1	0	1	0	0	0	0	0	0	0	yes	1	0	0	0	0	0	0	0	0	0	0	1	0	0	0	0	0	0	0	1
9	kansambwe	1	female	20	none	6	married	casuallabourer	<20000	2	no		Bush		Lake	1	1	0	0	0	0	0	0	0	0	0	0	0	yes	0	0	0	0	0	0	0	0	1	1	1	0	0	0	0	0	0	0	0	0
6	kansambwe	7	female	30	primary	3	married	casuallabourer	61000-150000	1	no		Bush		Lake	1	1	0	0	0	0	0	0	0	0	0	0	0	yes	0	1	0	0	0	0	0	0	0	1	0	1	0	0	0	0	0	0	0	0
1	kansambwe	8	female	86	none	5	married	casuallabourer	21-60000	2	no		Bush		Lake	0	0	0	1	0	0	0	0	0	0	0	0	0	I donot know	1	0	1	0	1	0	0	0	0	0	0	0	0	0	0	0	0	1	0	1
10	kansambwe	2	male	32	olevel	6	1	Fishing	21-60000	2	no		Latrine	200	Lake	0	0	1	0	0	1	0	0	0	0	0	0	0	yes	0	1	0	0	1	0	0	0	0	0	0	0	0	0	0	0	0	1	0	0
5	kansambwe	5	male	23	olevel	2	married	casuallabourer	<20000	2	no		Latrine	30	Lake	1	0	0	1	0	1	1	0	0	0	0	0	0	yes	1	0	0	0	0	0	0	0	0	0	1	1	0	0	0	0	0	0	0	0
4	Lubembe	5	male	60	primary	1	married	casuallabourer	61000-150000	1	yes	Regulary	Bush		Lake	1	1	0	0	0	1	0	0	0	0	0	0	0	yes	1	0	0	0	0	0	0	0	0	1	0	0	0	0	0	0	0	1	0	0
3	kansambwe	2	female	31	olevel	2	married	Business	61000-150000	1	yes	Regulary	Latrine	300	Lake	1	0	0	0	0	0	0	0	0	0	0	0	0	I donot know	1	0	0	0	0	0	0	0	0	0	0	1	0	0	0	0	0	0	0	0
2	kansambwe	8	male	37	primary	5	married	Fishing	21-60000	1	yes	Regulary	Bush		Lake	1	0	0	0	0	0	0	0	0	0	0	0	0	yes	1	0	0	0	0	0	0	0	0	0	0	1	0	0	0	0	0	0	0	0
40	kansambwe	7	female	33	none	1	seperated	Business	i donot know	2	no		Bush		Lake	1	0	1	0	0	0	1	0	0	0	0	0	0	yes	1	1	0	0	0	0	0	0	0	0	1	1	0	0	0	0	0	0	0	0
39	kansambwe	5	female	35	none	4	seperated	casuallabourer	21-60000	1	yes	Regulary	Bush		Lake	1	1	0	1	0	0	0	0	0	0	0	0	0	I donot know	0	0	0	0	0	0	0	0	1	1	0	0	0	0	0	0	0	1	0	0
38	kansambwe	4	male	23	primary	2	1	Fishing	61000-150000	2	no		Latrine	120	Lake	1	0	0	1	0	1	1	0	0	0	0	0	0	yes	1	1	1	0	0	0	0	0	0	0	1	1	0	0	0	0	0	0	0	0
37	kansambwe	10	male	47	none	4	married	Agriculture	<20000	1	yes	Occassionary	Latrine	50	Lake	1	0	0	1	0	1	0	1	0	0	0	0	0	yes	0	0	1	1	0	0	0	0	0	0	1	1	0	0	0	0	0	0	0	0
36	kansambwe	3	female	36	olevel	2	married	Business	21-60000	2	no		Bush		Lake	1	1	0	0	0	0	0	0	0	0	0	0	0	I donot know	0	0	0	0	0	0	0	0	1	1	0	0	0	0	0	0	0	1	0	1
35	kansambwe	13	male	43	none	1	married	Fishing	>150000	1	yes	Regulary	Bush		Lake	1	0	0	0	0	1	0	1	0	0	0	0	0	yes	1	0	0	0	1	0	0	0	0	0	1	1	0	0	0	0	0	0	0	0
34	kansambwe	5	female	34	none	5	married	Business	>150000	2	no		Bush		Lake	1	0	0	0	0	0	0	1	0	0	0	0	0	yes	0	0	0	1	0	0	0	0	0	0	0	0	0	0	0	0	0	1	0	1
33	kansambwe	6	male	37	olevel	5	married	Fishing	61000-150000	1	yes	Occassionary	Bush		Lake	1	1	1	0	0	1	0	0	0	0	0	0	0	yes	1	0	0	0	1	0	0	0	0	1	1	1	0	0	0	0	0	0	0	1
32	kansambwe	12	female	18	primary	4	married	Business	<20000	1	yes	Occassionary	Latrine	10	Lake	1	0	0	1	0	0	0	0	0	0	0	0	0	yes	1	0	0	0	0	0	0	0	0	0	0	0	0	0	0	0	0	1	0	1
31	kansambwe	3	male	27	olevel	3	seperated	Fishing	>150000	1	yes	Occassionary	Bush		Lake	1	1	1	0	0	1	0	0	0	0	0	0	0	yes	1	0	0	0	1	0	0	0	0	1	1	1	0	0	0	0	0	0	0	1
621	Lwazi	4	male	27	none	1	1	Fishing	21-60000	1	yes	Regulary	Latrine	20	Lake	1	0	0	1	0	0	0	0	0	0	0	0	0	yes	1	0	0	0	0	0	0	0	0	0	0	0	0	0	0	0	0	1	0	0
629	Lwazi	5	female	30	none	5	married	Agriculture	>150000	1	yes	Regulary	Latrine	10	stream	1	0	0	1	0	0	0	0	0	0	0	0	0	yes	1	0	0	0	0	0	0	0	0	0	1	1	0	0	0	0	0	0	0	1
619	Lwazi	22	female	44	olevel	10	married	Agriculture	61000-150000	2	no		Latrine	10	Lake	1	0	0	1	0	0	0	0	0	0	0	0	0	No	1	0	0	0	1	0	0	0	0	0	1	1	0	0	0	0	0	0	0	0
618	Lwazi	55	female	55	none	15	widowed	Agriculture	i donot know	2	no		Latrine	50	Lake	1	0	0	1	0	0	0	0	0	0	0	0	0	No	0	0	0	0	0	0	0	0	1	0	0	0	0	0	0	0	0	1	0	0
617	Lwazi	5	male	35	none	7	married	Agriculture	61000-150000	1	yes	Regulary	Latrine	30	Lake	1	0	0	1	0	0	0	0	0	0	0	0	0	yes	1	0	0	0	0	0	0	0	0	0	1	1	0	0	0	0	0	0	0	1
616	Lwazi	2	male	50	primary	3	seperated	casuallabourer	21-60000	1	no		Bush		Lake	1	0	0	1	0	0	0	0	0	0	0	0	0	No	1	0	0	0	0	0	0	0	0	0	1	1	0	0	0	0	0	0	0	1
615	Lwazi	3	female	27	primary	5	married	Agriculture	>150000	2	no		Latrine	10	Lake	1	0	0	1	0	0	0	0	0	0	0	0	0	No	1	0	0	0	0	0	0	0	0	0	0	0	0	0	0	0	0	1	0	0
614	Lwazi	25	female	50	primary	9	widowed	Business	i donot know	1	no		Latrine	20	Lake	1	0	1	0	0	0	0	0	0	0	0	0	0	yes	1	0	0	0	0	0	0	0	0	0	0	1	0	0	1	0	0	0	0	1
613	Lwazi	10	male	30	primary	3	married	Fishing	21-60000	1	yes	Regulary	Latrine	10	Lake	1	0	0	0	0	1	0	0	0	0	0	0	0	yes	1	0	0	0	0	0	0	0	0	0	0	1	0	0	0	1	0	0	0	1
612	Lwazi	5	male	40	none	7	married	Agriculture	>150000	1	yes	Regulary	Latrine	20	Lake	1	0	0	1	0	0	0	0	0	0	0	0	0	No	1	0	0	0	0	0	0	0	0	0	0	1	1	0	0	0	0	0	0	1
611	Lwazi	4	female	26	olevel	6	1	Business	21-60000	2	no		Latrine	18	Lake	1	0	1	0	0	0	0	0	0	0	0	0	0	No	1	0	0	0	0	0	0	0	0	0	0	1	0	0	0	0	0	0	0	1
610	Lwazi	3	female	21	primary	4	married	Agriculture	<20000	2	no		Latrine	3	Lake	1	0	1	1	0	0	0	0	0	0	0	0	0	No	0	0	0	0	0	0	0	0	1	0	0	0	0	0	0	0	0	1	0	0
609	Lwazi	2	female	50	none	3	seperated	casuallabourer	21-60000	2	no		Latrine	5	Lake	1	0	1	1	0	0	0	0	0	0	0	0	0	yes	1	0	0	0	0	0	0	0	0	0	0	1	0	0	0	0	0	0	0	1
608	Lwazi	26	female	48	primary	4	married	Agriculture	<20000	1	yes	Occassionary	Latrine	6	Lake	1	0	1	0	0	0	0	0	0	0	0	0	0	yes	1	0	0	0	0	0	0	0	0	0	0	1	0	0	0	0	0	0	0	1
607	Lwazi	30	male	45	primary	6	married	Agriculture	<20000	1	yes	Regulary	Latrine	10	stream	1	0	1	0	0	0	0	0	0	0	0	0	0	I donot know	1	0	0	0	0	0	0	0	0	0	0	1	0	0	0	0	0	0	0	1
606	Lwazi	10	male	38	olevel	4	married	Business	61000-150000	2	no		Latrine	6	Lake	1	0	1	0	0	1	0	0	0	0	0	0	0	yes	1	0	0	0	0	0	0	0	0	0	0	1	0	0	0	0	0	0	0	1
605	Lwazi	10	male	35	primary	3	married	Agriculture	i donot know	1	yes	Occassionary	Latrine	10	Lake	1	0	0	1	0	1	0	0	0	0	0	0	0	yes	0	0	0	0	0	0	0	0	1	0	0	1	0	0	0	0	0	0	0	1
604	Lwazi	15	male	32	primary	4	married	Fishing	21-60000	1	yes	Occassionary	Latrine	10	Lake	1	0	0	0	0	0	0	0	0	0	0	0	0	I donot know	1	0	0	0	0	0	0	0	0	0	0	0	0	0	0	0	0	1	0	0
603	Lwazi	47	male	47	olevel	8	married	Fishing	61000-150000	1	yes	Occassionary	Latrine	6	Lake	1	0	0	1	0	1	0	0	0	0	0	0	0	yes	1	0	0	0	0	0	0	0	0	0	0	1	0	0	0	0	0	0	0	1
602	Lwazi	30	female	35	olevel	5	seperated	Business	<20000	1	yes	Occassionary	Latrine	15	Lake	1	0	0	1	0	1	0	0	0	0	0	0	0	yes	1	0	0	0	0	0	0	0	0	0	0	1	0	0	0	0	0	0	0	0
601	Lwazi	25	female	60	primary	2	seperated	Agriculture	<20000	1	yes	Regulary	Latrine	30	Lake	1	0	0	0	0	0	0	0	0	0	0	0	0	I donot know	0	0	0	0	0	0	0	0	1	0	0	0	0	0	0	0	0	1	0	0
600	Lwazi	6	female	35	none	2	seperated	Business	i donot know	1	yes	Regulary	Bush		stream	1	0	0	1	0	0	0	0	0	0	0	0	0	yes	1	0	1	0	0	0	0	0	0	0	0	1	0	0	0	0	0	0	0	0
597	Lwazi	4	male	22	primary	5	1	Fishing	i donot know	2	no		Bush		Lake	1	0	0	0	0	0	0	0	0	0	0	0	0	I donot know	0	0	0	0	0	0	0	0	1	0	0	0	0	0	0	0	0	1	0	0
596	Lwazi	56	female	56	olevel	10	married	Agriculture	i donot know	1	yes	Occassionary	Latrine	50	Lake	1	0	0	0	0	0	0	1	0	0	0	0	0	yes	1	0	0	0	1	0	1	0	0	0	1	1	0	0	0	0	0	0	0	1
595	Lwazi	23	male	23	primary	1	1	Fishing	i donot know	1	no		Latrine	30	Lake	0	0	0	0	0	0	0	0	0	0	0	0	ulcers	yes	1	0	0	0	1	0	0	0	0	0	0	1	0	0	0	0	0	0	0	0
594	Lwazi	3	female	25	olevel	5	married	Business	i donot know	2	no		Latrine	100	stream	1	0	0	1	0	0	0	0	0	0	0	0	0	No	0	0	0	0	0	0	0	0	1	0	0	0	0	0	0	0	0	1	0	0
593	Lwazi	32	male	50	olevel	10	married	Agriculture	i donot know	1	yes	Regulary	Latrine		Lake	1	0	0	1	0	0	0	1	0	0	0	0	0	yes	1	0	0	0	0	0	0	0	0	0	0	1	0	0	0	0	0	0	0	1
592	Lwazi	50	male	50	primary	1	married	Fishing	61000-150000	1	yes	Occassionary	Latrine	50	stream	1	0	0	1	0	0	0	1	0	0	0	0	0	yes	1	0	0	0	0	0	0	0	0	0	0	1	0	0	0	0	0	0	0	0
591	Lwazi	70	female	70	primary	2	widowed	Agriculture	i donot know	1	yes	Occassionary	Latrine	50	Lake	1	0	0	1	0	0	0	0	0	0	0	0	0	yes	0	0	0	0	0	0	0	0	1	0	0	0	0	0	0	0	0	1	0	0
590	Lwazi	2	male	26	olevel	10	1	Agriculture	61000-150000	2	no		Latrine	40	Lake	1	0	0	0	0	1	1	1	0	0	0	0	0	yes	1	0	0	0	1	0	0	0	0	0	1	0	0	0	0	0	0	0	0	1
546	Lwazi	10	female	23	olevel	4	married	Business	<20000	2	no		Latrine	30	stream	1	0	0	1	0	0	0	0	0	0	0	0	0	I donot know	1	0	1	0	0	0	0	0	0	0	0	1	0	0	0	0	0	0	0	1
540	Lwazi	15	female	42	primary	5	seperated	Agriculture	<20000	1	yes	Regulary	Latrine	30	stream	1	0	0	1	0	0	0	1	0	0	0	0	0	yes	1	0	0	0	0	0	0	0	0	0	1	1	0	0	0	0	1	0	0	1
631	Lwazi	30	female	65	primary	7	widowed	Agriculture	21-60000	1	yes	Occassionary	Latrine	100	stream	1	0	0	1	0	0	0	0	0	0	0	0	0	yes	1	0	0	0	0	0	0	0	0	0	0	0	0	0	0	0	0	1	0	1
630	Lwazi	47	male	36	olevel	1	seperated	casuallabourer	61000-150000	1	yes	Regulary	Latrine	70	Lake	1	0	0	1	0	0	0	0	0	0	0	0	0	No	1	0	0	0	1	0	0	0	0	0	0	1	0	0	0	0	0	0	0	0
629	Lwazi	18	female	31	none	9	married	Agriculture	21-60000	1	yes	Regulary	Bush		stream	1	0	0	0	0	0	0	0	0	0	0	0	0	yes	0	0	0	0	0	0	0	0	1	0	0	1	0	0	0	0	0	0	0	0
628	Lwazi	30	male	59	olevel	7	married	Agriculture	61000-150000	1	no		Latrine	600	Lake	1	0	1	0	0	0	0	0	0	0	0	0	0	yes	1	0	0	1	0	0	0	0	0	0	0	1	0	0	0	0	0	0	0	1
627	Lwazi	20	female	48	olevel	4	widowed	Business	>150000	1	yes	Occassionary	Latrine	10	Lake	1	0	0	1	0	0	0	0	0	0	0	0	0	yes	0	0	0	0	1	0	0	0	0	0	0	0	0	0	0	0	0	0	0	0
626	Lwazi	4	female	29	olevel	8	married	Agriculture	<20000	2	no		Latrine	30	Lake	1	0	0	1	0	0	0	0	0	0	0	0	0	I donot know	1	0	0	0	1	0	0	0	0	0	0	1	0	0	0	0	0	0	0	0
625	Lwazi	37	female	52	primary	1	seperated	Agriculture	21-60000	1	yes	Regulary	Latrine	50	Lake	1	0	0	0	0	1	0	0	0	0	0	0	0	yes	0	0	0	0	0	0	0	0	1	0	0	0	0	0	0	0	0	1	0	0
548	Kibanga	5	male	45	none	1	seperated	Agriculture	<20000	1	yes	Occassionary	Bush		stream	1	0	0	0	0	0	0	0	0	0	0	0	0	I donot know	0	0	0	0	0	0	0	0	1	0	0	0	0	0	0	0	0	1	0	0
549	Kibanga	20	male	30	none	1	1	Agriculture	<20000	1	yes	Occassionary	Bush		stream	1	0	1	0	0	1	0	0	0	0	0	0	0	yes	1	0	0	0	0	0	0	0	0	0	0	1	0	0	0	0	0	0	0	1
550	Kibanga	1	female	20	olevel	7	1	Business	21-60000	2	no		Bush		stream	0	0	0	0	0	1	0	0	0	0	0	0	0	yes	1	0	0	0	0	0	0	0	0	0	0	1	0	0	0	0	0	0	0	0
531	Kibanga	8	male	31	none	6	married	Business	>150000	2	no		Bush		stream	1	0	1	0	0	1	0	0	0	0	0	0	0	yes	1	0	0	0	0	0	0	0	0	0	0	1	0	0	0	0	0	0	0	1
552	Kibanga	5	male	36	primary	2	married	Business	>150000	1	yes	Regulary	Bush		stream	0	1	1	0	0	1	0	0	0	0	0	0	0	yes	1	0	0	0	0	0	0	0	0	1	0	1	0	0	0	0	0	0	0	0
553	Kibanga	1	male	37	primary	5	married	Business	>150000	1	yes	Occassionary	Bush		stream	1	1	0	0	0	0	0	0	0	0	0	0	skinrash	I donot know	1	0	0	0	0	0	0	0	0	1	0	1	0	0	0	0	0	0	0	1
554	Kibanga	1	female	21	none	2	married	Business	21-60000	1	yes	Occassionary	Bush		stream	0	0	0	0	0	0	0	0	0	0	0	0	headache	yes	0	0	0	0	0	0	0	0	1	0	0	0	0	0	0	0	0	1	0	0
555	Kibanga	3	female	23	olevel	2	married	Business	21-60000	2	no		Bush		stream	1	0	1	0	0	0	0	0	0	0	0	0	0	I donot know	1	0	0	0	0	0	0	0	0	0	0	1	0	0	0	0	0	0	0	1
556	Kibanga	2	female	22	primary	6	married	Business	21-60000	2	no		Bush		stream	1	0	0	1	0	0	0	0	0	0	0	0	0	I donot know	0	0	0	0	0	0	0	0	1	0	0	0	0	0	0	0	0	1	0	0
557	Kibanga	10	female	32	primary	5	married	Business	21-60000	1	yes	Occassionary	Latrine	10	stream	0	1	0	0	0	1	0	0	0	1	0	0	0	yes	1	0	0	0	0	0	0	0	0	1	0	1	0	0	0	0	0	0	0	1
558	Kibanga	36	male	36	none	1	1	Agriculture	i donot know	2	no		Bush		Lake	1	0	0	0	0	1	0	0	0	0	0	0	0	yes	0	0	0	1	1	0	0	0	0	0	1	1	0	0	0	0	0	0	0	0
559	Kibanga	10	male	38	none	3	married	Lumbering	>150000	2	no		Bush		Lake	1	0	0	0	0	1	0	0	0	0	0	0	typhoid	yes	1	0	0	0	0	0	0	0	0	0	0	1	0	0	0	0	0	0	0	1
560	Kibanga	1	female	24	olevel	4	married	housewife	i donot know	2	no		Bush		Lake	1	0	0	1	0	0	0	0	0	0	0	0	0	No	1	0	0	0	0	0	0	0	0	0	0	1	0	0	0	0	0	0	0	1
561	Kibanga	2	female	30	primary	1	married	housewife	i donot know	1	yes	Occassionary	Bush		Lake	1	0	1	0	0	0	0	0	0	0	0	0	0	yes	1	0	0	0	0	0	0	0	0	0	0	1	0	0	0	0	0	0	0	1
502	Kibanga	2	male	30	primary	3	married	Agriculture	61000-150000	1	yes	Regulary	Bush		Lake	1	0	0	1	0	0	0	0	0	0	0	0	0	yes	0	0	0	0	0	0	0	0	0	0	0	1	0	0	0	0	0	0	0	1
563	Kibanga	2	male	30	primary	3	married	Agriculture	>150000	1	yes	Regulary	Bush		Lake	1	0	0	1	1	0	0	0	0	0	0	0	0	yes	1	0	0	0	0	0	0	0	0	0	1	1	0	0	0	0	0	0	0	1
564	Kibanga	5	female	35	none	4	seperated	Business	61000-150000	1	yes	Regulary	Bush		Lake	1	0	0	1	0	0	0	0	0	0	0	0	0	yes	1	0	0	0	0	0	0	0	0	0	0	1	1	0	0	0	0	0	0	1
565	Kibanga	5	male	26	primary	2	1	Business	61000-150000	1	no		Latrine	10	stream	0	0	0	1	0	0	0	0	0	0	0	0	0	yes	0	0	0	0	0	0	0	0	1	0	0	1	0	0	0	0	0	0	0	0
566	Kibanga	7	male	25	primary	2	married	Lumbering	>150000	1	no		Bush		Lake	1	0	0	1	0	0	0	0	0	0	0	0	0	I donot know	0	0	0	0	1	0	0	0	0	0	0	1	0	0	0	0	0	0	0	0
567	Kibanga	2	female	32	primary	3	married	Business	61000-150000	2	no		Bush		Lake	1	0	0	1	0	0	0	0	0	0	0	0	0	yes	1	0	0	0	0	0	0	0	0	0	0	1	0	0	1	0	0	0	0	1
568	Kibanga	1	male	32	none	1	seperated	Fishing	61000-150000	2	no		Bush		stream	1	0	0	0	0	0	0	0	0	0	0	0	0	yes	0	0	0	0	0	0	0	0	1	0	0	1	0	0	0	0	0	0	0	0
569	Kibanga	2	female	35	primary	4	married	Business	>150000	1	yes	Regulary	Latrine	500	stream	1	0	0	1	0	0	0	0	0	0	0	0	0	No	1	0	0	0	0	0	0	0	0	0	0	0	0	0	0	0	0	1	0	0
570	Kibanga	3	female	25	primary	3	married	Business	61000-150000	1	yes	Regulary	Bush		stream	1	0	0	1	0	0	0	0	0	0	0	0	0	yes	1	0	0	0	0	0	0	0	0	0	0	1	0	0	0	0	0	0	0	0
571	Kibanga	7	male	37	olevel	3	married	Fishing	>150000	2	no		Bush		stream	1	0	1	1	0	0	0	0	0	0	0	0	0	yes	1	0	0	0	0	0	1	0	0	0	0	1	0	0	0	0	0	0	0	1
572	Kibanga	1	male	37	primary	1	seperated	Business	61000-150000	1	no		Bush		stream	1	0	0	1	0	0	0	0	0	0	0	0	0	I donot know	0	0	0	0	0	0	0	0	1	0	0	0	0	0	0	0	0	1	0	0
573	Kibanga	2	male	42	primary	4	married	Business	>150000	2	no		Bush		stream	1	0	0	1	0	0	0	0	0	0	0	0	0	No	0	0	0	0	0	0	0	0	1	0	0	0	0	0	0	0	0	1	0	0
574	Kibanga	3	female	43	primary	4	married	Lumbering	61000-150000	1	yes	Regulary	Bush		stream	1	0	0	1	0	0	0	0	0	0	0	0	0	I donot know	0	0	0	0	0	0	0	0	1	0	0	0	0	0	0	0	0	1	0	0
575	Kibanga	17	male	45	none	2	married	Business	>150000	1	yes	Regulary	Bush		stream	1	0	0	0	0	1	0	0	0	0	0	0	0	yes	0	0	1	1	0	0	0	0	0	0	0	1	0	0	1	0	0	0	0	0
576	Kibanga	4	female	27	primary	2	1	Business	21-60000	2	no		Bush		stream	1	0	0	1	0	0	0	0	0	0	0	0	0	yes	0	0	0	0	0	0	0	0	1	0	0	0	0	0	0	0	0	1	0	0
577	Kibanga	5	female	30	primary	1	seperated	Business	>150000	1	yes	Regulary	Bush		stream	1	0	0	1	0	0	1	0	0	0	0	0	0	yes	1	0	0	1	0	0	0	0	0	0	0	1	0	0	0	0	0	0	0	0
578	Kibanga	4	female	27	primary	5	married	Agriculture	i donot know	2	no		Bush		stream	1	0	1	1	0	0	0	0	0	0	0	0	0	yes	1	0	0	0	0	0	0	0	0	0	0	1	0	0	0	0	0	0	0	1
579	Kibanga	3	male	26	olevel	2	1	Agriculture	61000-150000	1	yes	Occassionary	Bush		Lake	1	0	1	1	0	0	1	0	0	0	0	0	0	yes	1	1	0	0	1	0	0	0	0	0	0	1	0	1	0	0	1	0	0	0
580	Kibanga	5	male	27	olevel	3	married	Fishing	>150000	1	yes	Occassionary	Bush		stream	1	0	1	1	0	0	0	0	0	0	0	0	0	I donot know	1	0	0	0	1	0	0	0	0	0	0	1	0	0	0	0	0	0	0	0
581	Kibanga	4	male	30	primary	1	seperated	Fishing	61000-150000	1	yes	Regulary	Bush		Lake	1	0	1	0	1	0	0	1	0	0	0	0	0	I donot know	1	0	0	0	0	0	0	0	0	0	0	1	0	0	0	0	0	0	0	1
582	Kibanga	2	male	23	primary	2	1	Lumbering	i donot know	1	no		Latrine	200	stream	1	0	0	0	0	0	0	0	0	0	0	0	0	yes	1	0	0	0	0	0	0	0	0	0	0	1	0	0	0	1	0	0	0	0
583	Kibanga	5	male	18	primary	1	1	Fishing	i donot know	2	no		Latrine	200	stream	0	0	0	0	0	1	1	0	0	0	0	0	0	yes	1	0	0	0	0	0	1	0	0	0	0	1	0	0	0	0	0	0	0	1
584	Kibanga	4	male	30	primary	1	seperated	Fishing	61000-150000	1	no		Latrine	100	stream	1	0	1	0	1	0	1	0	0	0	0	0	0	yes	1	0	0	0	1	0	0	0	0	0	0	1	0	1	0	1	0	0	0	0
585	Kibanga	2	female	29	primary	3	seperated	Agriculture	i donot know	2	no		Latrine	200	stream	1	0	0	1	0	0	0	1	0	0	0	0	0	I donot know	1	0	0	0	1	0	0	0	0	0	0	1	0	0	0	0	0	0	0	0
586	Kibanga	2	male	35	primary	1	1	Lumbering	>150000	2	no		Bush		stream	1	0	1	0	1	0	0	0	0	0	0	0	0	I donot know	1	0	0	0	1	0	0	0	0	0	0	1	0	0	0	0	0	0	0	0
587	Kibanga	2	male	19	primary	2	1	Lumbering	61000-150000	1	no		Bush		stream	0	0	0	0	0	0	1	0	0	0	0	0	0	No	1	0	0	0	0	0	1	0	0	0	0	1	0	0	0	0	0	0	0	0
583	Kibanga	26	male	26	primary	2	seperated	Fishing	21-60000	1	yes	Occassionary	Bush		Lake	1	0	0	1	0	0	0	0	0	0	0	0	0	I donot know	0	0	0	0	0	0	0	0	1	0	0	0	0	0	0	0	0	1	0	1
588	Buyana	2	male	33	none	8	married	Lumbering	i donot know	1	yes	Regulary	Bush		stream	0	1	1	0	0	0	0	1	0	0	0	0	0	yes	1	0	1	0	0	0	0	0	0	1	0	1	0	0	0	1	0	0	0	0
547	Buyana	20	female	48	primary	3	married	Agriculture	21-60000	1	no		Latrine	50	stream	1	0	0	0	0	0	0	0	0	0	0	0	0	No	1	0	0	0	0	0	0	0	0	0	0	1	0	0	0	0	0	0	0	1
545	Buyana	15	female	65	primary	5	widowed	Agriculture	<20000	1	yes	Occassionary	Latrine	300	stream	1	0	0	1	0	0	0	0	0	0	0	0	0	No	0	0	0	0	0	0	0	0	1	0	0	1	0	0	0	0	0	0	0	0
544	Buyana	2	female	27	primary	5	married	Agriculture	21-60000	1	no		Latrine	20	stream	1	0	0	0	0	0	0	0	0	0	0	0	0	yes	0	0	0	0	0	0	0	0	1	0	0	1	0	0	0	0	0	0	0	0
543	Buyana	25	male	37	primary	1	seperated	Agriculture	61000-150000	1	no		Latrine	500	stream	1	0	0	0	0	0	0	0	0	0	0	0	0	yes	1	0	0	0	1	0	1	0	0	0	0	1	0	0	0	0	0	0	0	0
542	Buyana	3	male	23	none	3	married	Agriculture	61000-150000	1	no		Latrine	200	stream	1	0	0	0	0	0	0	0	0	0	0	0	0	yes	0	0	0	0	0	0	0	0	1	0	0	0	0	0	0	0	0	1	0	0
539	Buyana	54	male	76	none	1	seperated	Agriculture	21-60000	1	no		Latrine	30	stream	0	0	0	0	0	0	0	0	0	0	0	0	ulcers	No	0	0	0	0	0	0	0	0	1	0	0	0	0	0	0	0	0	1	0	0
538	Buyana	10	female	46	primary	12	widowed	unemployed	i donot know	1	yes	Regulary	Latrine	100	stream	1	0	0	0	0	0	0	0	0	0	0	0	0	yes	1	0	0	0	0	0	0	0	0	0	0	1	0	0	0	0	0	0	0	0
547	Buyana	3	female	18	primary	3	married	housewife	i donot know	1	yes	Regulary	Latrine	10	stream	1	0	0	0	0	0	0	0	0	1	0	0	0	No	0	0	0	0	0	0	0	0	1	0	0	1	0	0	0	0	0	0	0	1
538	Buyana	20	female	31	primary	9	married	Agriculture	<20000	2	no		Latrine	6	stream	1	0	0	1	0	0	0	0	0	0	0	0	0	No	1	0	0	0	0	0	0	0	0	0	0	1	0	0	0	0	0	0	0	1
535	Buyana	30	male	54	olevel	2	married	Agriculture	21-60000	1	yes	Occassionary	Latrine	6	stream	1	0	0	1	0	1	0	0	0	0	0	0	0	yes	1	0	0	0	0	0	0	0	0	0	0	1	0	0	0	0	0	0	0	1
534	Buyana	20	female	22	none	6	married	Agriculture	21-60000	1	yes	Occassionary	Bush		stream	1	0	0	1	0	0	0	0	0	0	0	0	0	I donot know	1	0	0	0	0	0	0	0	0	0	0	1	0	0	0	0	0	0	0	0
533	Buyana	10	male	50	none	1	1	Agriculture	21-60000	1	yes	Regulary	Latrine	30	stream	1	0	0	0	1	0	1	0	0	0	0	0	0	No	1	0	0	0	0	0	0	1	0	0	0	1	0	0	1	0	0	0	0	1
532	Buyana	15	male	33	olevel	4	married	Fishing	61000-150000	1	yes	Regulary	Latrine	30	stream	1	0	0	0	0	0	1	0	0	0	0	0	0	No	1	0	0	0	0	0	1	0	0	0	0	1	0	0	0	0	0	0	skinrash	0
531	Buyana	7	female	45	primary	6	married	Business	<20000	1	yes	Regulary	Latrine	80	stream	1	0	0	0	0	0	0	0	0	0	0	0	0	yes	1	0	0	0	0	0	0	0	0	0	0	1	0	0	0	0	0	0	skinrash	1
530	Buyana	2	female	50	none	4	married	Agriculture	i donot know	1	yes	Occassionary	Latrine	10	stream	1	0	0	1	0	0	0	0	0	0	0	0	0	I donot know	0	0	0	0	0	0	0	0	1	0	0	0	0	0	0	0	0	1	0	0
529	Buyana	8	male	46	primary	5	married	Agriculture	>150000	2	no		Latrine	8	stream	0	0	0	1	0	1	0	0	0	0	0	0	0	yes	0	0	0	0	0	0	0	0	1	0	0	0	0	0	0	0	0	1	0	0
528	Buyana	34	female	34	none	4	married	Agriculture	21-60000	2	no		Latrine	5	stream	1	0	0	0	0	0	1	0	0	0	0	0	0	yes	0	0	0	0	0	0	0	0	1	0	0	1	0	0	0	0	0	0	0	1
527	Buyana	22	male	56	primary	1	seperated	Agriculture	21-60000	1	yes	Occassionary	Latrine	400	stream	1	0	0	1	0	0	1	0	0	0	0	0	0	yes	1	0	0	0	0	0	0	0	0	0	0	1	0	0	0	0	0	0	0	1
526	Buyana	8	male	22	primary	3	married	Fishing	<20000	2	no		Latrine	500	stream	0	0	0	0	0	0	1	0	0	0	0	0	0	No	0	0	0	0	0	0	0	0	1	0	0	0	0	0	0	0	0	1	0	0
525	Buyana	5	female	30	primary	4	married	Agriculture	61000-150000	1	yes	Occassionary	Latrine	30	stream	1	0	1	0	0	0	0	0	0	0	0	0	0	No	1	0	0	0	0	0	0	0	0	0	0	0	1	0	1	0	0	0	0	1
524	Buyana	3	male	32	primary	3	married	Agriculture	>150000	2	no		Latrine	500	stream	1	0	0	1	0	0	0	0	0	0	0	0	0	yes	1	0	0	0	0	0	0	0	0	0	0	1	0	0	1	0	0	0	0	1
523	Buyana	19	male	19	primary	1	1	Agriculture	21-60000	1	no		Latrine	10	stream	1	0	0	1	0	0	0	0	0	0	0	0	0	No	0	0	0	0	0	0	0	0	1	0	0	1	0	0	0	0	0	0	skinrash	1
522	Buyana	53	male	53	primary	3	married	Fishing	>150000	1	no		Latrine	100	Lake	1	0	0	1	0	0	0	0	0	0	0	0	0	No	0	0	0	0	0	0	0	0	1	0	0	0	0	0	0	0	0	1	0	1
521	Buyana	1	female	30	primary	6	married	Business	61000-150000	1	yes	Regulary	Latrine	100	stream	1	0	0	1	0	0	0	0	0	0	0	0	0	yes	1	0	0	0	0	0	0	0	0	0	1	1	0	0	0	0	0	0	0	1
520	Buyana	2	female	20	olevel	4	married	Business	21-60000	2	no		Latrine	500	stream	1	0	1	1	0	0	0	0	0	0	0	0	0	No	0	0	0	0	1	0	0	0	0	0	0	1	0	0	0	0	0	0	0	1
519	Buyana	5	female	30	alevel	3	married	Agriculture	21-60000	2	no		Latrine	50	stream	1	0	0	1	0	0	0	0	0	0	0	0	0	No	0	0	0	0	1	0	0	0	0	0	0	1	0	0	1	0	0	0	0	1
518	Buyana	50	female	50	primary	2	seperated	Agriculture	i donot know	1	yes	Occassionary	Latrine	50	stream	1	0	0	1	0	0	1	0	0	0	0	0	0	No	0	0	0	0	0	0	0	0	1	0	0	0	0	0	0	0	0	1	0	0
517	Buyana	2	female	29	tertiary	1	seperated	formalsalaries	61000-150000	2	no		Latrine	100	stream	1	0	0	1	0	0	0	0	0	0	0	0	0	yes	1	0	0	0	1	0	0	0	0	0	0	1	0	0	1	0	0	0	0	0
516	Buyana	3	male	29	primary	2	married	Fishing	i donot know	1	no		Latrine	50	stream	1	0	0	1	0	0	0	0	0	0	0	0	0	I donot know	0	0	0	0	1	0	0	0	0	0	0	1	0	1	0	0	1	0	0	0
515	Buyana	1	female	18	olevel	2	married	Agriculture	<20000	2	no		Latrine	15	stream	1	0	0	1	0	0	0	0	0	0	0	0	0	No	1	0	0	0	0	0	0	0	0	0	0	1	0	0	0	0	0	0	bodyweakness	1
514	Buyana	2	male	25	primary	1	1	Agriculture	i donot know	1	yes	Regulary	Latrine	100	stream	1	0	0	0	0	0	0	0	0	0	0	0	0	No	0	0	0	0	1	0	0	0	0	0	0	1	0	0	0	0	0	0	0	0
513	Buyana	1	female	29	none	3	seperated	Agriculture	i donot know	1	no		Latrine	800	stream	1	0	0	1	0	0	0	0	0	0	0	0	0	No	0	0	0	0	0	0	0	0	1	0	0	0	0	0	0	0	0	1	0	0
512	Buyana	28	female	28	tertiary	4	married	formalsalaries	61000-150000	1	no		Latrine	30	stream	1	0	0	1	0	0	0	0	0	0	0	0	0	yes	1	0	0	0	0	0	1	0	0	0	0	1	0	0	0	0	0	0	0	0
511	Buyana	3	male	26	none	1	1	Fishing	i donot know	1	yes	Occassionary	Latrine	100	stream	1	0	0	1	0	0	0	0	0	0	0	0	0	No	0	0	0	0	0	0	0	0	1	0	0	0	0	0	0	0	0	1	0	0
510	Buyana	40	male	75	primary	9	married	Agriculture	i donot know	2	no		Latrine	50	stream	1	0	0	1	0	0	0	0	0	0	0	0	pressure	I donot know	1	0	0	0	0	0	0	0	0	0	0	1	0	0	0	0	0	0	0	0
509	Buyana	10	female	30	none	5	married	Agriculture	i donot know	2	no		Latrine	100	stream	1	0	0	1	0	0	0	0	0	0	0	0	0	No	0	0	0	0	0	0	0	0	1	0	0	0	0	0	0	0	0	1	0	0
508	Buyana	31	female	50	primary	4	married	Agriculture	i donot know	2	no		Latrine	100	stream	1	0	0	0	0	0	0	0	0	0	0	0	0	No	0	0	0	0	1	0	0	0	0	0	0	1	0	0	1	0	0	0	0	1
507	Buyana	12	female	40	primary	7	married	Agriculture	21-60000	1	no		Latrine	50	stream	1	0	0	0	0	0	0	0	0	0	0	0	0	No	0	0	0	0	0	0	0	0	1	0	0	1	0	0	0	0	0	0	0	0
506	Buyana	35	male	40	olevel	6	seperated	Fishing	<20000	1	yes	Regulary	Latrine	25	stream	1	0	0	0	0	0	0	0	0	0	0	0	0	No	1	0	0	0	0	0	0	0	0	0	0	1	0	0	0	0	0	0	0	1
505	Buyana	25	female	49	olevel	10	married	Agriculture	>150000	1	yes	Occassionary	Latrine	100	Lake	1	0	0	1	0	1	1	0	0	0	0	0	typhoid	yes	1	1	0	0	0	0	0	0	0	0	0	1	0	0	0	0	0	0	0	0
504	Busiro	10	male	39	none	1	married	Fishing	21-60000	1	yes	Occassionary	Bush		Lake	1	0	0	1	0	0	0	0	0	0	0	0	0	No	1	0	0	0	0	0	0	0	0	0	0	1	0	0	0	0	0	0	0	0
503	Busiro	3	female	21	primary	3	seperated	Agriculture	61000-150000	2	no		Latrine	250	Lake	0	0	1	0	0	0	0	0	0	0	0	0	0	No	0	0	0	0	0	0	0	0	1	0	0	0	0	0	0	0	0	1	0	0
502	Busiro	3	male	22	primary	1	1	Fishing	61000-150000	1	yes	Regulary	Latrine	250	Lake	1	0	0	0	0	0	0	0	0	0	0	0	0	No	0	0	0	0	0	0	0	0	1	0	0	0	0	0	0	0	0	1	0	0
501	Busiro	5	female	20	olevel	3	married	unemployed	i donot know	2	no		Latrine	50	Lake	0	0	1	0	0	0	0	0	0	0	0	0	0	yes	0	0	0	0	0	0	0	0	1	0	0	0	0	0	0	0	0	1	0	1
500	Busiro	3	female	26	primary	4	married	Business	>150000	1	no		Latrine	250	Lake	1	0	0	1	0	0	0	0	0	0	0	0	0	I donot know	1	1	0	0	0	0	0	0	0	0	0	1	1	0	0	0	0	0	0	0
499	Busiro	6	male	23	primary	3	married	Fishing	>150000	1	yes	Regulary	Bush		Lake	1	0	0	0	0	1	0	0	0	0	0	0	0	yes	0	0	0	0	1	0	0	0	0	0	0	1	0	0	0	0	0	0	0	0
498	Busiro	2	female	42	primary	4	married	Business	>150000	1	yes	Occassionary	Latrine	250	Lake	0	0	1	1	0	0	0	0	0	0	0	0	0	yes	0	0	1	0	1	0	0	0	0	0	0	1	0	0	0	0	0	0	0	0
497	Busiro	8	female	32	primary	3	married	Fishing	61000-150000	2	no		Bush		Lake	1	0	0	0	0	0	0	0	0	0	0	0	0	No	1	0	0	1	0	0	0	0	0	0	0	1	0	0	0	0	0	0	0	0
496	Busiro	1	male	40	none	2	seperated	unemployed	i donot know	1	yes	Regulary	Bush		Lake	1	0	0	0	0	0	0	0	0	0	0	0	0	No	0	0	0	0	0	0	0	0	1	0	0	0	0	0	0	0	0	1	0	0
495	Busiro	7	male	30	primary	4	married	Fishing	>150000	1	yes	Regulary	Latrine	200	Lake	1	0	0	0	0	0	0	0	0	0	0	0	0	yes	0	0	0	0	0	0	0	0	1	0	0	0	0	0	0	0	0	1	0	0
494	Busiro	29	male	29	primary	5	married	Fishing	>150000	1	yes	Regulary	Latrine	100	Lake	1	0	0	0	0	0	0	0	0	0	0	0	0	yes	1	0	1	0	0	0	0	0	0	0	0	1	0	0	0	0	0	0	0	1
493	Busiro	3	male	30	primary	5	married	Fishing	>150000	1	yes	Regulary	Bush		Lake	1	1	0	1	0	0	0	0	0	0	0	0	0	yes	1	0	0	0	0	0	0	0	0	1	0	1	1	0	0	0	0	0	0	1
492	Busiro	2	female	22	primary	2	married	Business	21-60000	1	yes	Occassionary	Latrine	500	Lake	1	0	0	1	0	0	0	0	0	0	0	0	0	yes	0	0	0	0	0	0	0	0	1	0	0	0	0	0	0	0	0	1	0	1
491	Busiro	3	female	20	primary	3	married	unemployed	i donot know	2	no		Bush		Lake	1	0	1	1	0	0	0	0	0	0	0	0	0	yes	1	0	0	0	0	0	0	0	0	0	1	1	0	0	0	0	0	0	0	1
490	Busiro	4	female	30	none	3	married	casuallabourer	21-60000	2	no		Bush		Lake	1	0	1	1	0	0	0	0	0	0	0	0	0	yes	1	0	0	0	0	0	0	0	0	0	0	1	1	0	0	0	0	0	0	1
489	Busiro	2	male	25	none	1	married	Fishing	21-60000	1	yes	Regulary	Bush		Lake	0	0	0	1	0	0	0	0	0	0	0	0	0	yes	1	0	0	0	0	0	0	0	0	0	0	0	0	0	0	0	0	1	0	1
488	Busiro	5	female	34	primary	5	married	Business	21-60000	1	yes	Regulary	Bush		Lake	1	0	1	1	0	0	0	0	0	0	0	0	0	yes	1	0	0	0	0	0	0	0	0	0	0	1	1	0	0	0	0	0	0	1
487	Busiro	6	male	18	primary	3	married	Fishing	21-60000	1	yes	Regulary	Bush		Lake	1	0	0	1	0	1	0	0	0	0	0	0	0	yes	1	0	0	0	0	0	0	0	0	0	0	1	0	0	0	0	0	0	0	1
86	Busiro	1	female	20	olevel	3	married	Business	>150000	1	yes	Regulary	Latrine	100	Lake	1	0	1	1	0	0	0	0	0	0	0	0	0	No	1	0	0	0	0	0	0	0	0	0	0	1	0	1	0	0	0	0	0	1
485	Busiro	4	male	36	none	1	seperated	Agriculture	61000-150000	1	yes	Regulary	Latrine	10	Lake	1	0	1	0	0	0	0	0	0	0	0	0	0	No	1	0	0	0	0	0	0	0	0	0	0	0	0	0	0	0	0	1	0	0
484	Busiro	18	female	42	primary	4	seperated	Agriculture	61000-150000	1	yes	Regulary	Latrine	300	Lake	1	0	1	1	0	0	0	0	0	0	0	0	0	yes	1	0	0	0	0	0	0	0	0	0	0	1	1	0	0	0	0	0	0	1
483	Busiro	5	male	35	primary	3	married	Fishing	61000-150000	1	yes	Occassionary	Bush		Lake	1	0	0	1	0	0	1	0	0	0	0	0	0	yes	1	0	1	0	0	0	0	0	0	0	1	1	0	0	0	0	0	0	0	1
482	Busiro	3	male	31	primary	2	married	Fishing	61000-150000	1	yes	Occassionary	Bush		Lake	1	0	1	1	0	0	1	0	0	0	0	0	0	yes	1	0	0	0	0	0	0	0	0	0	0	1	0	0	0	0	0	0	0	1
481	Busiro	2	female	29	none	2	married	Agriculture	<20000	1	yes	Regulary	Bush		Lake	1	0	1	0	1	1	0	0	0	0	0	0	0	yes	1	0	1	0	0	0	0	0	0	0	1	1	0	1	0	0	0	0	0	1
480	Busiro	2	male	25	primary	1	1	Fishing	61000-150000	2	no		Bush		Lake	1	0	1	1	1	0	1	0	0	0	0	0	0	yes	1	0	0	0	1	0	0	0	0	0	1	1	0	0	0	0	0	0	0	1
479	Busiro	3	male	19	none	2	1	Fishing	21-60000	2	no		Bush		Lake	0	0	0	0	1	1	1	0	0	0	0	0	0	yes	1	0	0	0	0	0	0	0	0	0	1	1	0	0	0	0	0	0	0	1
478	Busiro	10	male	18	olevel	2	1	Fishing	>150000	2	no		Bush		Lake	1	0	0	1	1	1	1	0	0	0	0	0	0	yes	1	0	1	0	0	0	0	0	0	0	0	1	0	0	0	0	0	0	0	1
477	Busiro	13	male	28	primary	2	married	Agriculture	i donot know	2	no		Bush		Lake	1	0	0	1	0	0	1	0	0	0	0	0	0	yes	1	0	0	0	0	0	0	0	0	0	0	1	0	0	0	0	0	0	0	1
476	Busiro	2	male	18	primary	6	1	Fishing	i donot know	2	no		Latrine	50	Lake	1	0	0	1	0	0	0	0	0	0	0	0	0	No	1	0	0	0	0	0	0	0	0	0	0	1	0	1	0	0	0	0	0	0
475	Busiro	2	female	30	olevel	5	married	Business	i donot know	2	no		Latrine	100	Lake	0	0	0	0	0	0	0	0	0	0	0	1	0	I donot know	1	0	0	0	0	0	0	0	0	0	0	1	0	0	0	0	0	0	0	0
474	Busiro	2	male	25	none	2	1	Fishing	21-60000	1	no		Latrine	100	Lake	1	0	1	0	0	1	0	0	0	0	0	0	0	yes	1	0	0	0	0	0	0	0	0	0	1	1	0	0	0	0	0	0	0	1
473	Busiro	25	male	38	none	5	married	Agriculture	21-60000	2	no		Latrine	10	Lake	1	0	0	1	0	1	0	0	0	0	0	0	0	yes	1	0	0	0	0	0	0	0	0	0	0	1	0	0	0	0	0	0	0	1
472	Busiro	4	female	18	none	5	married	Business	<20000	1	yes	Regulary	Bush		Lake	0	1	1	0	0	0	0	0	0	0	0	0	0	I donot know	1	0	0	0	0	0	0	0	0	1	0	1	0	0	0	0	0	0	0	0
471	Busiro	2	male	29	primary	4	married	Fishing	61000-150000	1	yes	Occassionary	Latrine	100	Lake	1	0	0	0	0	0	0	0	0	0	0	0	0	No	1	0	0	0	0	0	0	0	0	0	0	1	0	0	0	0	0	0	0	0
470	Busiro	10	male	50	none	2	married	Fishing	21-60000	1	yes	Regulary	Bush		Lake	1	1	0	0	0	1	0	0	0	0	0	0	0	yes	1	0	0	0	0	0	0	0	0	1	0	1	0	0	0	0	0	0	0	1
469	Busiro	1	male	36	primary	1	1	Fishing	21-60000	1	yes	Regulary	Bush		Lake	0	0	1	1	0	1	0	0	0	0	0	0	0	yes	1	0	0	0	0	0	0	0	0	0	0	1	0	0	0	0	0	0	0	1
468	Busiro	10	male	33	primary	5	married	Fishing	21-60000	1	yes	Occassionary	Latrine	30	Lake	1	0	1	0	0	1	0	0	0	0	0	0	0	yes	1	0	0	0	0	0	0	0	0	0	1	1	0	0	0	0	0	0	0	1
467	Busiro	2	female	32	primary	4	married	Business	<20000	2	no		Latrine	15	Lake	1	0	1	1	0	0	0	0	0	0	0	0	0	No	0	0	0	0	0	0	0	0	1	0	0	0	0	0	0	0	0	1	0	0
466	Busiro	10	male	29	primary	4	married	Fishing	>150000	1	yes	Occassionary	Latrine	20	Lake	1	1	0	1	0	0	0	0	0	0	0	0	0	I donot know	1	0	0	0	0	0	0	0	0	1	0	0	0	0	0	0	0	1	0	1
465	Busiro	5	male	28	olevel	2	married	Fishing	>150000	1	yes	Occassionary	Latrine	10	Lake	1	0	1	0	0	1	1	0	0	0	0	0	0	yes	1	0	0	0	0	0	0	0	0	0	0	1	0	0	0	0	0	0	0	1
464	Busiro	12	female	38	primary	1	widowed	Business	<20000	1	yes	Regulary	Latrine	10	Lake	1	0	1	1	0	1	0	0	0	0	0	0	0	yes	1	0	0	0	0	0	0	0	0	0	0	1	0	0	0	0	0	0	0	1
382	kansambwe	10	female	30	none	4	widowed	Agriculture	<20000	1	yes	Occassionary	Bush		Lake	1	0	0	1	0	0	0	0	0	0	0	0	0	I donot know	0	0	0	0	0	0	0	0	1	0	0	0	0	0	0	0	0	1	0	0
423	Batwaala	1	female	30	olevel	4	married	Agriculture	>150000	2	no		Latrine	10	Lake	0	0	0	1	0	1	0	0	0	1	0	0	0	yes	1	0	0	0	0	0	0	0	0	0	0	1	0	0	0	0	0	0	0	1
424	Batwaala	5	female	20	olevel	2	married	unemployed	i donot know	1	yes	Occassionary	Latrine	15	Lake	1	1	0	0	0	1	0	0	0	0	0	0	0	yes	1	0	0	0	0	0	0	0	0	1	0	1	0	0	0	0	0	0	0	1
425	Batwaala	20	female	67	none	5	married	Agriculture	21-60000	2	no		Latrine	15	Lake	1	0	0	1	0	1	0	0	0	0	0	0	0	yes	1	0	0	0	0	0	0	0	0	0	0	1	0	0	0	0	0	0	0	1
426	Batwaala	10	male	31	primary	1	1	Fishing	>150000	2	no		Latrine	150	Lake	1	0	0	1	0	1	0	0	0	0	0	0	0	yes	1	0	0	0	0	0	0	0	0	0	0	1	0	0	0	0	0	0	0	1
427	Batwaala	3	male	28	olevel	4	married	Fishing	>150000	1	yes	Regulary	Latrine	10	Lake	1	0	0	1	0	1	0	0	0	0	0	0	0	yes	1	0	0	0	0	0	0	0	0	0	0	1	0	0	0	0	0	0	0	1
425	Batwaala	4	female	26	primary	3	married	Business	<20000	2	no		Bush		Lake	1	0	0	1	0	1	0	0	0	0	0	0	0	yes	1	0	0	0	0	0	0	0	0	0	0	1	0	0	0	0	0	0	0	1
429	Batwaala	3	male	24	olevel	2	1	Business	i donot know	2	no		Latrine	10	Lake	1	0	1	1	0	1	0	0	0	0	0	0	0	yes	1	0	0	0	0	0	0	0	0	0	1	1	0	0	0	0	0	0	0	1
430	Batwaala	20	male	62	none	4	married	Agriculture	21-60000	2	no		Latrine	10	Lake	1	0	0	1	0	1	0	0	0	0	0	0	0	yes	1	0	0	0	0	0	0	0	0	0	0	1	0	0	0	0	0	0	0	1
431	Batwaala	4	male	20	primary	1	1	Fishing	21-60000	2	no		Latrine	40	Lake	1	1	0	1	0	1	0	0	0	0	0	0	0	yes	1	0	0	0	0	0	0	0	0	1	0	1	0	0	0	0	0	0	0	1
432	Batwaala	25	female	50	none	4	seperated	Business	21-60000	2	no		Latrine	10	Lake	0	0	0	1	0	1	0	0	0	0	0	0	0	yes	1	0	0	0	0	0	0	0	0	0	0	1	0	0	0	0	0	0	0	1
433	Batwaala	4	female	29	none	4	married	casuallabourer	21-60000	2	no		Latrine	200	Lake	1	0	1	0	0	0	0	0	0	0	0	0	0	No	0	0	0	0	0	0	0	0	1	0	0	0	0	0	0	0	0	1	0	0
434	Batwaala	2	male	29	primary	4	1	Agriculture	i donot know	2	no		Latrine	30	Lake	1	0	1	0	0	1	0	0	0	0	0	0	0	yes	0	0	0	0	0	0	0	0	1	0	0	0	0	0	0	0	0	1	0	0
435	Batwaala	3	male	30	none	6	married	Agriculture	21-60000	1	no		Bush		Lake	0	0	0	1	0	0	0	0	0	0	0	0	0	No	1	0	0	1	0	0	0	0	0	0	0	1	0	0	0	0	0	0	0	1
436	Batwaala	1	male	18	primary	2	1	Fishing	>150000	2	no		Bush		Lake	1	0	0	0	0	1	1	0	0	0	0	0	0	yes	1	0	1	0	0	0	0	0	0	0	0	0	0	0	0	0	0	1	0	1
437	Batwaala	30	female	30	primary	5	married	unemployed	i donot know	2	no		Latrine	500	Lake	0	0	1	1	0	0	0	0	0	0	0	0	0	yes	1	0	0	1	0	0	0	0	0	0	0	1	0	0	0	0	0	0	0	0
438	Batwaala	12	female	39	olevel	2	married	unemployed	i donot know	1	no		Latrine	400	Lake	1	0	0	0	0	0	0	0	0	0	0	0	0	yes	0	0	0	0	0	0	0	0	1	0	0	1	0	0	0	0	0	0	0	1
439	Batwaala	39	male	39	primary	4	married	Fishing	61000-150000	1	yes	Regulary	Latrine	700	Lake	0	0	1	1	0	0	0	0	0	0	0	0	0	yes	1	0	0	0	1	0	0	0	0	0	0	1	0	0	0	1	0	0	0	0
440	Batwaala	10	male	43	primary	2	seperated	Agriculture	21-60000	1	no		Latrine	500	Lake	1	0	1	0	0	0	0	0	0	0	0	0	0	I donot know	1	0	1	0	0	0	0	0	0	0	0	1	0	0	0	0	0	0	0	0
441	Batwaala	20	male	40	primary	7	married	Agriculture	21-60000	1	no		Latrine	100	Lake	1	0	0	1	0	0	0	0	0	1	0	0	0	yes	1	0	0	0	0	0	0	0	0	0	0	1	0	0	0	0	0	0	0	0
442	Batwaala	6	female	26	primary	3	married	Business	61000-150000	1	no		Latrine	600	Lake	1	0	1	0	0	0	0	0	0	0	0	0	0	yes	1	1	0	1	0	0	0	0	0	0	0	1	0	0	0	0	0	0	0	0
443	Batwaala	2	male	25	olevel	1	1	Fishing	21-60000	1	yes	Regulary	Latrine	200	Lake	0	0	1	1	0	0	0	1	0	0	0	0	0	I donot know	0	0	0	0	0	0	0	0	1	0	0	0	0	0	0	0	0	1	0	0
444	Batwaala	2	male	30	none	1	married	Fishing	21-60000	2	no		Latrine	200	Lake	0	0	1	1	0	0	0	0	0	0	0	0	0	I donot know	0	0	0	0	0	0	0	0	1	0	0	0	0	0	0	0	0	1	0	0
445	Batwaala	30	female	30	none	8	seperated	Agriculture	<20000	1	yes	Occassionary	Latrine	400	Lake	1	0	0	0	0	0	0	0	0	0	0	0	0	yes	0	0	0	0	0	0	0	0	1	0	0	1	0	0	0	0	0	0	0	0
446	Batwaala	5	male	35	olevel	4	widowed	Agriculture	61000-150000	1	yes	Regulary	Bush		Lake	1	0	0	1	0	0	1	0	0	0	0	0	0	yes	1	0	0	0	0	0	0	0	0	0	1	1	0	0	0	0	0	0	0	1
447	Batwaala	10	male	30	primary	2	married	Fishing	61000-150000	1	yes	Regulary	Latrine	200	Lake	1	0	1	1	0	0	0	1	0	0	0	0	0	yes	1	0	0	0	0	0	0	0	0	0	0	1	0	0	0	0	0	0	0	0
448	Batwaala	8	female	25	olevel	5	married	Business	i donot know	2	no		Latrine	100	Lake	1	0	0	1	0	0	0	1	0	0	0	0	0	yes	1	0	0	0	0	0	0	0	0	0	0	1	0	0	0	0	0	0	0	1
449	Batwaala	4	female	43	primary	4	married	Agriculture	i donot know	1	no		Latrine	100	Lake	1	0	1	1	0	0	0	0	0	0	0	0	0	yes	1	0	0	0	0	0	0	0	0	0	0	0	0	0	0	0	0	1	0	0
450	Batwaala	3	male	25	primary	2	married	Fishing	i donot know	2	no		Latrine	150	Lake	1	0	1	1	1	0	0	0	0	0	0	0	0	yes	1	0	0	0	0	0	0	0	0	0	0	1	0	0	0	0	0	0	0	1
451	Batwaala	7	female	29	none	3	married	Agriculture	<20000	1	no		Latrine	100	Lake	1	0	1	1	0	0	0	0	0	0	0	0	0	I donot know	1	0	0	0	0	0	0	0	0	0	0	1	0	0	0	0	0	0	0	1
452	Batwaala	3	male	30	primary	4	married	Fishing	61000-150000	1	no		Latrine	150	Lake	1	0	1	1	0	0	1	0	0	0	0	0	0	I donot know	1	0	0	0	0	0	0	0	0	0	0	1	0	0	0	0	0	0	0	1
453	Batwaala	2	female	24	primary	3	married	housewife	i donot know	2	no		Latrine	200	Lake	1	0	1	1	0	0	0	0	0	1	0	0	0	No	0	0	0	0	0	0	0	0	1	0	0	1	0	1	0	0	0	0	0	1
454	Batwaala	1	male	19	olevel	3	married	Agriculture	21-60000	2	no		Latrine	50	Lake	1	0	0	1	0	0	0	0	0	0	0	0	0	No	1	0	0	0	0	0	0	0	0	0	0	1	0	0	0	0	0	0	0	1
455	Batwaala	3	female	20	primary	4	married	Agriculture	i donot know	1	yes	Occassionary	Latrine	100	Lake	1	0	0	1	0	0	0	0	0	0	0	0	0	yes	0	0	0	0	0	0	0	0	1	0	0	1	0	0	0	0	0	0	0	0
456	Batwaala	3	female	24	primary	24	married	Agriculture	>150000	1	yes	Regulary	Latrine	100	Lake	1	0	0	1	0	0	0	0	0	0	0	0	0	yes	1	0	0	0	0	0	0	0	0	0	1	1	0	0	0	0	0	0	0	1
457	Batwaala	5	male	35	primary	3	married	Agriculture	61000-150000	1	yes	Regulary	Latrine	50	Lake	1	0	0	1	0	0	0	0	0	0	0	0	0	yes	1	0	0	0	0	0	0	0	0	0	1	1	0	0	0	0	0	0	0	1
458	Batwaala	2	male	30	none	3	seperated	Agriculture	>150000	1	yes	Regulary	Bush		Lake	1	0	1	1	0	0	0	0	0	0	0	0	0	yes	1	0	0	0	0	0	0	0	0	0	0	1	1	0	0	0	0	0	0	1
459	Batwaala	2	female	19	primary	4	married	Business	21-60000	1	no		Latrine	500	Lake	1	0	0	1	0	0	0	0	0	0	0	0	0	I donot know	1	0	0	0	0	0	0	0	0	0	0	0	0	0	0	0	0	1	0	1
460	Batwaala	2	male	38	primary	1	married	casuallabourer	61000-150000	1	yes	Regulary	Latrine	50	Lake	0	1	1	1	0	0	0	0	0	0	0	0	0	yes	1	0	0	0	0	0	0	0	0	1	0	1	0	1	0	0	0	0	0	1
461	Batwaala	20	male	66	primary	2	seperated	casuallabourer	21-60000	1	yes	Regulary	Latrine	50	Lake	1	0	0	1	0	0	0	0	0	0	0	0	0	yes	1	0	0	0	0	0	0	0	0	0	0	1	1	0	0	0	0	0	0	1
462	Batwaala	3	male	24	olevel	3	married	Agriculture	61000-150000	2	no		Latrine	50	Lake	1	0	0	1	0	0	0	0	0	0	0	0	0	yes	1	0	0	0	0	0	0	0	0	0	0	1	0	0	0	0	0	0	0	1
463	Batwaala	27	male	38	none	1	seperated	Fishing	21-60000	1	yes	Regulary	Latrine	500	Lake	0	0	0	1	0	0	0	0	0	0	0	0	0	yes	1	0	0	0	0	0	0	0	0	0	0	1	0	1	0	0	0	0	0	1
422	Kalyambuzi	7	male	32	olevel	3	married	Agriculture	i donot know	2	no		Latrine	300	Lake	1	0	1	0	0	1	0	0	0	0	0	0	0	yes	1	0	0	0	1	0	0	0	0	0	0	1	0	1	0	0	0	0	0	0
421	Kalyambuzi	4	male	25	primary	2	married	Fishing	61000-150000	2	no		Latrine	100	Lake	1	0	1	1	0	0	0	1	0	0	0	0	0	yes	1	0	0	0	1	0	0	0	0	0	0	1	0	1	0	0	1	0	0	1
420	Kalyambuzi	2	female	29	primary	4	married	housewife	i donot know	2	no		Latrine	200	Lake	1	0	0	1	0	0	0	0	0	0	0	0	0	yes	0	0	0	0	0	0	0	0	1	0	0	0	0	0	0	0	0	1	0	0
419	Kalyambuzi	3	male	29	olevel	2	seperated	Fishing	61000-150000	1	yes	Occassionary	Latrine	100	Lake	1	0	1	0	1	0	1	0	0	0	0	0	0	yes	1	0	0	0	1	0	0	0	0	0	1	1	0	0	0	0	0	0	0	1
418	Kalyambuzi	1	male	24	olevel	3	1	Agriculture	i donot know	2	no		Latrine	300	Lake	1	0	0	1	0	1	1	0	0	0	0	0	0	yes	0	0	0	0	0	0	0	0	1	0	0	0	0	0	0	0	0	1	0	0
417	Kalyambuzi	2	male	25	primary	3	married	Fishing	21-60000	1	no		Latrine	200	Lake	1	0	1	0	1	0	1	0	0	0	0	0	0	yes	1	1	0	0	0	0	0	0	0	0	1	1	0	0	0	0	0	0	0	1
416	Kalyambuzi	5	male	35	olevel	2	married	Fishing	61000-150000	1	yes	Regulary	Latrine	200	Lake	1	0	1	0	1	0	0	0	0	0	0	0	0	yes	1	0	0	0	0	0	0	0	0	0	0	1	0	0	0	0	0	0	0	0
415	Kalyambuzi	7	male	30	olevel	2	married	Business	>150000	2	no		Latrine	200	Lake	1	0	0	0	0	0	0	0	0	0	0	0	0	yes	1	0	0	0	0	0	0	0	0	0	0	1	0	1	0	0	1	0	0	1
414	Kalyambuzi	4	male	30	primary	3	married	Fishing	61000-150000	1	no		Latrine	400	Lake	1	0	1	0	1	0	0	0	0	0	0	0	0	yes	1	0	0	0	0	0	0	0	0	0	0	1	0	0	0	0	0	0	0	1
413	Kalyambuzi	1	female	23	olevel	2	married	Business	<20000	1	yes	Occassionary	Latrine	100	Lake	1	0	1	0	1	0	0	0	0	0	0	0	0	yes	1	0	0	0	0	0	0	0	0	0	0	1	0	0	0	0	0	0	0	1
381	Kalyambuzi	7	male	33	none	3	married	Fishing	i donot know	1	yes	Regulary	Latrine	200	Lake	0	1	1	0	0	0	0	0	0	0	0	0	0	I donot know	1	0	1	0	0	0	0	0	0	1	0	1	0	0	0	0	0	0	0	0
412	Kalyambuzi	2	female	25	primary	3	married	Business	<20000	2	no		Latrine	20	Lake	1	0	1	0	0	0	0	0	0	0	0	0	0	No	0	0	0	0	0	0	0	0	1	0	0	0	0	0	0	0	0	1	0	0
411	Kalyambuzi	2	male	34	none	1	1	Agriculture	21-60000	2	no		Latrine	30	Lake	1	0	0	0	0	0	0	0	0	0	0	0	0	yes	1	0	0	0	0	0	0	0	0	0	0	1	0	0	0	0	0	0	0	1
410	Kalyambuzi	5	female	33	primary	7	married	Business	>150000	1	yes	Regulary	Latrine	25	Lake	1	0	0	0	0	1	0	0	0	0	0	0	0	yes	1	0	0	0	0	0	0	0	0	0	0	1	0	0	0	0	0	0	0	1
409	Kalyambuzi	10	male	40	olevel	3	married	Business	<20000	1	yes	Regulary	Latrine	20	Lake	1	0	0	1	0	1	0	0	0	0	0	0	0	yes	1	0	0	0	0	0	0	0	0	0	0	1	0	0	0	0	0	0	0	1
408	Kalyambuzi	9	male	39	primary	1	1	Fishing	<20000	1	yes	Regulary	Latrine	20	Lake	0	1	1	0	0	1	0	0	0	0	0	0	0	yes	1	0	0	0	0	0	0	0	0	1	0	1	0	0	0	0	0	0	0	1
407	Kalyambuzi	15	male	40	olevel	1	married	Fishing	21-60000	1	yes	Regulary	Latrine	20	Lake	1	0	1	0	0	1	0	0	0	0	0	0	0	yes	1	0	0	0	0	0	0	0	0	0	0	1	0	0	0	0	0	0	0	1
406	Kalyambuzi	7	female	48	primary	2	married	Business	21-60000	1	yes	Occassionary	Latrine	20	Lake	1	0	1	0	0	1	0	0	0	0	0	0	0	yes	1	0	0	0	0	0	0	0	0	0	0	1	0	0	0	0	0	0	0	1
405	Kalyambuzi	6	female	29	none	1	1	unemployed	i donot know	1	yes	Regulary	Latrine	30	Lake	1	0	1	0	0	1	0	0	0	0	0	0	0	yes	1	0	0	0	0	0	0	0	0	0	0	1	0	0	0	0	0	0	0	1
403	Kalyambuzi	10	female	30	olevel	2	married	Agriculture	21-60000	2	no		Latrine	15	Lake	1	0	1	0	0	1	0	0	0	0	0	0	0	yes	1	0	0	0	0	0	0	0	0	0	0	1	0	0	0	0	0	0	0	1
403	Kalyambuzi	4	male	20	primary	1	married	Fishing	21-60000	2	no		Latrine	5	Lake	0	1	1	0	0	1	0	0	0	0	0	0	0	yes	1	0	0	0	0	0	0	0	0	1	1	1	0	0	0	0	0	0	0	1
402	Kalyambuzi	2	female	27	primary	4	married	Fishing	>150000	1	yes	Regulary	Latrine	100	Lake	1	0	0	0	0	1	0	0	0	0	0	0	0	yes	1	0	1	0	0	0	0	0	0	0	0	1	0	0	0	0	0	0	0	1
401	Kalyambuzi	7	male	28	primary	5	married	Agriculture	61000-150000	1	yes	Regulary	Bush		Lake	1	0	0	0	0	0	0	0	0	0	0	0	0	yes	0	0	0	0	0	0	0	0	1	0	0	0	0	0	0	0	0	1	0	0
400	Kalyambuzi	8	male	34	primary	4	married	Business	>150000	1	yes	Regulary	Bush		Lake	1	0	1	0	0	0	0	0	0	0	0	0	0	yes	1	0	0	0	1	0	0	0	0	0	0	1	0	0	0	0	0	0	0	0
399	Kalyambuzi	1	female	25	none	3	seperated	unemployed	i donot know	2	no		Latrine	250	Lake	0	0	0	0	0	0	0	0	0	0	0	1	0	yes	0	0	0	0	0	0	0	0	1	0	0	0	0	0	0	0	0	1	0	0
398	Kalyambuzi	2	male	45	primary	3	married	Fishing	61000-150000	1	yes	Regulary	Latrine	250	Lake	1	0	0	0	0	0	0	0	0	0	0	0	0	yes	1	0	1	0	0	0	0	0	0	0	0	1	0	0	0	0	0	0	0	0
397	Kalyambuzi	3	male	35	primary	4	married	Fishing	>150000	2	no		Latrine	250	Lake	1	0	1	0	0	0	0	0	0	0	0	0	0	yes	0	0	0	0	0	0	0	0	1	0	0	0	0	0	0	0	0	1	0	0
396	Kalyambuzi	5	female	30	primary	10	married	unemployed	i donot know	2	no		Latrine	250	Lake	1	0	1	0	0	0	0	0	0	0	0	0	0	yes	1	1	0	0	0	0	0	0	0	0	0	1	0	0	0	0	0	0	0	1
395	Kalyambuzi	2	female	23	primary	3	1	unemployed	i donot know	2	no		Bush		Lake	1	0	0	1	0	0	0	0	0	0	0	0	0	yes	0	0	0	0	0	0	0	0	1	0	0	0	0	0	0	0	0	1	0	0
394	Kalyambuzi	7	male	34	primary	3	married	Agriculture	61000-150000	2	no		Latrine	250	Lake	1	0	1	0	0	0	0	0	0	0	0	0	0	yes	1	0	0	1	0	0	0	0	0	0	0	1	0	0	0	0	0	0	0	0
393	Kalyambuzi	1	male	27	none	2	married	Fishing	>150000	2	no		Latrine	500	Lake	1	0	1	0	0	0	0	0	0	0	0	0	0	yes	0	0	0	0	0	0	0	0	1	0	0	0	0	0	0	0	0	1	0	0
392	Kalyambuzi	6	female	23	primary	2	married	formalsalaries	21-60000	1	yes	Regulary	Bush		Lake	0	0	1	1	0	0	0	0	0	0	0	0	0	yes	1	0	0	0	0	0	0	0	0	0	1	1	0	0	0	0	0	0	0	1
391	Kalyambuzi	9	female	44	primary	11	married	Agriculture	21-60000	2	no		Latrine	200	Lake	1	0	1	0	0	0	0	0	0	0	0	0	0	yes	1	0	0	0	0	0	0	0	0	0	0	1	0	1	0	0	0	0	0	1
390	Kalyambuzi	10	female	30	primary	3	seperated	Business	21-60000	2	no		Bush		Lake	0	0	1	1	0	0	0	0	0	0	0	0	0	yes	1	0	0	0	0	0	0	0	0	0	0	1	0	1	0	0	0	0	0	1
389	Kalyambuzi	1	female	21	olevel	3	married	unemployed	i donot know	1	yes	Regulary	Latrine	200	Lake	0	0	1	0	0	0	0	0	0	0	0	0	0	yes	0	0	0	0	1	0	0	0	0	0	1	1	0	0	0	0	0	0	0	1
388	Kalyambuzi	1	female	30	primary	3	seperated	Business	21-60000	2	no		Latrine	200	Lake	1	0	1	1	0	0	0	0	0	0	0	0	0	yes	1	0	0	0	0	0	0	0	0	0	0	1	0	0	0	0	0	0	0	1
387	Kalyambuzi	4	male	35	primary	4	married	Fishing	>150000	1	yes	Regulary	Bush		Lake	1	0	1	1	0	0	0	0	0	0	0	0	0	yes	1	0	0	0	0	0	0	0	0	0	1	1	0	0	0	0	0	0	0	1
386	Kalyambuzi	2	male	29	primary	1	1	Fishing	21-60000	1	yes	Regulary	Latrine	200	Lake	1	0	1	1	0	0	0	0	0	0	0	0	0	yes	1	0	0	0	0	0	0	0	0	0	1	1	0	0	0	0	0	0	0	1
385	Kalyambuzi	7	female	40	primary	3	seperated	Business	>150000	2	no		Latrine	200	Lake	1	0	1	1	0	0	0	0	0	0	0	0	0	yes	1	0	0	0	1	0	0	0	0	0	0	1	0	0	0	0	0	0	0	1
384	Kalyambuzi	5	male	45	primary	5	married	Fishing	>150000	1	yes	Regulary	Bush		Lake	1	0	1	0	0	0	0	0	0	0	0	0	0	yes	1	0	0	0	0	0	0	0	0	0	1	1	0	0	0	0	0	0	0	1
383	Kalyambuzi	3	male	30	olevel	3	married	Fishing	>150000	1	yes	Regulary	Bush		Lake	0	0	1	1	0	0	0	0	0	0	0	0	0	yes	1	0	0	0	0	0	0	0	0	0	1	1	0	0	0	0	0	0	0	1
536	kansambwe	1	female	24	olevel	2	1	Business	61000-150000	2	no		Latrine	30	Lake	1	1	0	1	0	0	0	0	0	0	0	0	0	yes	1	0	0	0	0	0	0	0	0	1	0	1	0	0	0	0	0	0	0	0
339	Nambu	8	male	27	primary	3	married	Fishing	61000-150000	1	yes	Regulary	Bush		Lake	1	0	1	0	0	1	0	0	0	0	0	0	0	yes	1	0	0	0	0	0	0	0	0	0	0	1	0	0	0	0	0	0	0	1
340	Nambu	3	female	32	primary	4	married	Business	21-60000	2	no		Bush		Lake	0	1	1	0	0	1	0	0	0	0	0	0	0	yes	1	0	0	0	0	0	0	0	0	1	1	1	0	0	0	0	0	0	0	1
341	Nambu	8	male	28	none	2	married	Fishing	61000-150000	1	yes	Occassionary	Bush		Lake	1	0	1	0	0	1	0	0	0	0	0	0	0	yes	1	0	0	0	0	0	0	0	0	0	0	1	0	0	0	0	0	0	0	1
342	Nambu	3	male	18	primary	1	1	Fishing	21-60000	1	yes	Regulary	Bush		Lake	1	1	1	0	0	1	0	0	0	0	0	0	0	yes	1	0	0	0	0	0	0	0	0	1	1	1	0	0	0	0	0	0	0	1
343	Nambu	2	male	23	none	1	1	Fishing	61000-150000	1	yes	Regulary	Bush		Lake	1	0	1	0	0	1	1	0	0	0	0	0	0	yes	1	0	0	0	0	0	0	0	0	0	0	1	0	0	0	0	0	0	0	1
344	Nambu	8	female	27	none	4	married	Business	<20000	2	no		Bush		Lake	1	0	1	0	0	1	0	0	0	0	0	0	0	yes	1	0	0	0	0	0	0	0	0	0	0	1	0	0	0	0	0	0	0	1
345	Nambu	2	female	28	primary	4	married	Agriculture	<20000	2	no		Bush		Lake	1	0	1	0	0	1	0	0	0	0	0	0	0	yes	1	1	0	0	0	0	0	0	0	0	1	1	0	0	0	0	0	0	0	1
346	Nambu	10	male	61	primary	3	married	Agriculture	61000-150000	1	yes	Regulary	Bush		Lake	1	1	0	0	0	1	0	0	0	0	0	0	0	yes	1	0	0	0	0	0	0	0	0	1	0	1	0	0	0	0	0	0	0	1
347	Nambu	15	male	41	none	1	1	Business	21-60000	1	yes	Occassionary	Bush		Lake	1	1	0	0	0	1	0	0	0	0	0	0	0	yes	1	0	0	0	0	0	0	0	0	1	1	1	0	0	0	0	0	0	0	1
348	Nambu	2	male	27	primary	1	1	Business	>150000	1	yes	Regulary	Bush		stream	1	0	1	0	0	0	0	0	0	0	0	0	0	yes	1	0	0	0	1	0	0	0	0	0	0	1	0	0	0	0	0	0	0	0
349	Nambu	4	male	30	primary	3	married	Fishing	>150000	1	yes	Regulary	Bush		stream	1	0	0	0	0	0	0	0	0	0	0	0	0	yes	0	0	0	0	0	0	0	0	1	0	0	1	0	0	0	0	0	0	0	0
350	Nambu	3	female	19	olevel	2	married	Business	61000-150000	2	no		Bush		Lake	1	0	1	0	0	0	0	0	0	0	0	0	0	yes	1	0	0	1	0	0	0	0	0	0	0	1	0	0	0	0	0	0	0	0
351	Nambu	17	male	35	olevel	6	married	Fishing	21-60000	2	no		Bush		Lake	1	0	0	0	0	0	0	0	0	0	0	0	0	yes	1	0	0	0	1	0	0	0	0	0	0	1	0	1	0	0	0	0	0	0
252	Nambu	4	female	25	primary	3	married	casuallabourer	61000-150000	1	yes	Regulary	Bush		Lake	1	0	0	0	0	0	0	0	0	0	0	0	0	I donot know	0	0	0	0	0	0	0	0	1	0	0	0	0	0	0	0	0	1	0	0
353	Nambu	9	male	27	primary	3	married	Fishing	>150000	1	yes	Regulary	Bush		Lake	1	0	1	0	0	0	0	0	0	0	0	0	0	yes	1	0	0	1	0	0	0	0	0	0	0	1	0	0	0	0	0	0	0	0
354	Nambu	5	male	28	primary	4	married	Fishing	>150000	1	yes	Occassionary	Bush		Lake	1	0	1	0	0	0	0	0	0	0	0	0	0	yes	1	0	1	0	0	0	0	0	0	0	0	1	0	0	0	0	0	0	0	0
355	Nambu	5	male	30	olevel	1	seperated	Business	61000-150000	1	no		Bush		Lake	1	0	1	0	0	0	0	0	0	0	0	0	0	yes	1	0	0	1	0	0	0	0	0	0	0	1	0	1	0	0	0	0	0	1
356	Nambu	5	female	32	primary	1	seperated	Business	>150000	2	no		Bush		Lake	1	0	1	1	0	0	0	0	0	0	0	0	0	I donot know	0	0	0	0	0	0	0	0	1	0	0	0	0	0	0	0	0	1	0	0
357	Nambu	6	female	28	primary	3	married	Business	61000-150000	2	no		Bush		Lake	1	0	1	0	0	0	0	0	0	0	0	0	0	yes	0	0	0	0	0	0	0	0	1	0	0	0	0	0	0	0	0	1	0	0
358	Nambu	3	male	33	none	4	married	Fishing	61000-150000	1	no		Latrine	300	Lake	1	0	1	1	0	0	1	0	0	0	0	0	0	I donot know	1	0	0	0	0	0	0	0	0	0	1	1	0	0	0	0	0	0	0	1
359	Nambu	2	female	20	olevel	3	married	Business	i donot know	2	no		Bush		Lake	1	0	0	1	0	0	0	1	0	0	0	0	0	yes	0	0	0	0	0	0	0	0	1	0	0	0	0	0	0	0	0	1	0	1
360	Nambu	8	female	35	primary	3	married	Business	>150000	1	yes	Occassionary	Bush		Lake	1	0	0	0	1	1	1	0	0	0	0	0	0	yes	1	1	0	0	0	0	0	0	0	0	0	1	0	0	0	0	0	0	0	1
361	Nambu	1	male	24	primary	5	1	Fishing	61000-150000	1	yes	Occassionary	Bush		Lake	1	0	0	0	0	0	0	1	0	0	0	0	0	yes	1	0	0	0	1	0	0	0	0	0	0	1	0	0	0	0	0	0	0	0
362	Nambu	5	male	30	none	3	married	Fishing	61000-150000	1	yes	Regulary	Bush		Lake	1	0	0	1	1	1	0	0	0	0	0	0	0	yes	1	1	0	0	0	0	0	0	0	0	1	1	0	0	0	0	0	0	0	1
363	Nambu	5	male	42	olevel	1	seperated	Fishing	21-60000	1	yes	Occassionary	Bush		Lake	0	0	1	1	0	0	0	0	0	0	0	0	0	yes	1	0	0	0	0	0	0	0	0	0	0	0	0	0	0	0	0	1	0	0
364	Nambu	15	male	42	primary	2	married	Fishing	21-60000	1	yes	Occassionary	Bush		Lake	1	0	1	0	0	0	0	1	0	0	0	0	0	yes	1	0	0	0	0	0	0	0	0	0	0	1	0	0	0	0	0	0	0	1
366	Nambu	6	male	40	none	1	married	Fishing	61000-150000	1	yes	Regulary	Bush		Lake	1	0	1	0	1	1	1	0	0	0	0	0	0	yes	1	0	0	0	0	0	0	0	0	0	1	1	0	0	0	0	0	0	0	1
367	Nambu	10	female	39	primary	3	married	Business	21-60000	1	yes	Regulary	Bush		Lake	1	0	1	1	1	0	0	0	0	0	0	0	0	yes	1	0	0	0	0	0	0	0	0	0	0	1	0	0	0	0	0	0	0	1
368	Nambu	5	male	20	primary	1	1	Fishing	61000-150000	2	no		Latrine	300	Lake	0	0	0	0	0	0	0	1	0	0	0	0	0	yes	1	0	0	0	1	0	0	0	0	0	0	1	0	0	0	0	0	0	0	1
369	Nambu	4	female	32	none	1	seperated	Business	21-60000	1	no		Bush		Lake	1	1	0	1	0	0	0	0	0	0	0	0	0	yes	1	0	0	0	0	0	0	0	0	1	1	1	0	0	0	0	0	0	0	1
370	Nambu	5	male	27	olevel	2	married	Fishing	>150000	2	no		Bush		Lake	0	0	1	1	0	0	0	0	0	0	0	0	0	No	1	0	0	0	0	0	0	0	0	0	1	1	0	0	0	0	0	0	0	1
371	Nambu	1	male	35	primary	2	married	Fishing	61000-150000	1	yes	Occassionary	Bush		Lake	0	0	1	1	0	0	0	0	0	0	0	0	0	yes	1	0	0	0	1	0	0	0	0	0	0	1	0	0	0	0	0	0	0	0
372	Nambu	9	male	36	olevel	1	married	Fishing	61000-150000	1	yes	Regulary	Bush		Lake	1	0	0	0	0	0	0	0	0	0	0	0	0	yes	1	0	0	0	0	0	0	0	0	0	0	1	0	0	0	0	0	0	0	1
373	Nambu	1	male	35	primary	1	married	Fishing	>150000	1	yes	Regulary	Bush		Lake	1	0	0	1	0	0	0	0	0	0	0	0	0	yes	1	0	0	0	0	0	0	0	0	0	1	1	0	0	0	0	0	0	0	1
374	Nambu	3	female	32	olevel	4	married	Business	61000-150000	1	yes	Occassionary	Latrine	300	Lake	0	0	0	1	0	1	0	0	0	0	0	0	0	yes	1	0	0	0	0	0	0	0	0	0	1	1	0	0	0	0	0	0	0	1
375	Nambu	5	male	32	none	3	married	Fishing	>150000	1	yes	Regulary	Bush		Lake	1	0	0	1	0	0	0	0	0	0	0	0	0	yes	1	0	0	0	0	0	0	0	0	0	1	1	0	0	0	0	0	0	0	1
376	Nambu	10	male	45	none	4	married	Fishing	>150000	1	yes	Regulary	Bush		Lake	1	0	0	1	0	0	0	0	0	0	0	0	0	yes	1	0	0	0	0	0	0	0	0	0	1	1	0	0	0	0	0	0	0	1
371	Nambu	7	male	23	olevel	1	married	Fishing	>150000	2	no		Bush		Lake	0	0	1	0	0	0	0	0	0	0	0	0	0	yes	0	1	0	0	1	0	0	0	0	0	0	1	0	0	0	0	0	0	0	1
378	Nambu	2	male	25	olevel	1	1	Fishing	>150000	1	yes	Occassionary	Bush		Lake	1	0	1	0	0	1	0	0	0	0	0	0	0	yes	1	0	0	0	0	0	0	0	0	0	0	1	1	0	0	0	0	0	0	1
379	Nambu	6	male	39	alevel	1	married	Agriculture	<20000	2	no		Bush		Lake	0	1	0	0	0	0	0	0	0	0	0	0	0	yes	1	1	1	0	0	0	0	0	0	1	0	1	0	1	0	0	0	0	0	1
380	Nambu	9	female	35	none	4	married	unemployed	i donot know	1	no		Bush		Lake	0	1	0	0	0	0	0	0	0	0	0	0	0	No	0	0	0	0	0	0	0	0	1	1	0	0	0	0	0	0	0	1	0	0
379	Katooke	2	male	23	none	1	1	Fishing	<20000	1	yes	Occassionary	Latrine	250	Lake	1	1	1	1	0	0	0	0	0	0	0	0	0	yes	1	0	0	0	1	0	0	0	0	1	0	1	0	0	0	0	0	0	0	1
337	Katooke	10	male	32	olevel	5	married	Fishing	i donot know	1	yes	Regulary	Latrine	100	Lake	1	1	0	0	0	0	0	1	0	0	0	0	0	No	1	0	1	0	1	0	0	0	0	1	0	1	0	0	0	0	0	0	0	0
336	Katooke	7	male	31	primary	4	married	Fishing	>150000	1	no		Latrine	200	Lake	0	0	0	1	0	0	0	0	0	0	0	0	0	yes	1	0	0	0	1	0	0	0	0	0	1	1	0	0	0	0	0	0	0	0
385	Katooke	8	female	29	primary	2	married	Business	61000-150000	1	no		Latrine	400	Lake	1	1	0	0	1	0	0	0	0	0	0	0	0	I donot know	1	0	0	0	0	0	0	0	0	1	1	1	0	0	0	0	0	0	0	1
334	Katooke	7	male	21	olevel	3	married	Fishing	i donot know	1	yes	Occassionary	Bush		Lake	0	1	0	0	0	1	0	1	0	0	0	0	0	yes	1	0	0	0	0	0	0	0	0	1	0	1	0	1	0	0	0	0	0	1
333	Katooke	3	male	28	none	1	seperated	Fishing	61000-150000	1	yes	Occassionary	Bush		Lake	1	1	0	0	1	0	1	0	0	0	0	0	0	I donot know	1	1	0	0	0	0	0	0	0	1	0	1	0	0	0	0	0	0	0	0
332	Katooke	2	female	32	none	2	married	Agriculture	<20000	1	yes	Regulary	Latrine	300	Lake	1	1	0	0	1	0	1	0	0	0	0	0	0	yes	1	1	0	0	0	0	0	0	0	1	0	1	0	0	0	0	0	0	0	1
331	Katooke	1	female	30	primary	2	married	Fishing	21-60000	2	no		Latrine	100	Lake	0	0	0	0	1	1	1	0	0	0	0	0	0	yes	1	1	0	0	1	0	0	0	0	0	0	1	0	0	0	0	0	0	0	1
330	Katooke	4	male	30	primary	4	married	Fishing	i donot know	1	yes	Occassionary	Latrine	100	Lake	1	0	0	0	0	0	0	1	0	0	0	0	0	I donot know	1	0	0	0	0	0	0	0	0	0	0	1	0	0	0	0	0	0	0	1
329	Katooke	1	male	34	primary	1	seperated	Agriculture	21-60000	1	yes	Occassionary	Latrine	200	Lake	1	1	1	0	0	0	0	0	0	0	0	0	0	yes	0	0	0	0	0	0	0	0	1	1	0	0	0	0	0	0	0	1	0	1
328	Katooke	10	male	27	olevel	3	married	formalsalaries	61000-150000	1	yes	Occassionary	Latrine	10	Lake	0	1	0	0	1	1	1	0	0	0	0	0	0	yes	1	0	0	0	1	0	0	0	0	1	0	1	0	1	0	0	0	0	0	1
327	Katooke	2	male	25	none	1	1	Agriculture	i donot know	1	yes	Regulary	Latrine	300	Lake	1	0	0	0	1	1	1	0	0	0	0	0	0	yes	1	0	0	0	0	0	0	0	0	0	1	1	0	0	0	0	0	0	0	1
326	Katooke	11	male	60	none	1	widowed	casuallabourer	21-60000	1	yes	Regulary	Bush		Lake	1	1	0	1	0	0	0	0	0	0	0	0	0	yes	1	0	0	0	0	0	0	0	0	1	1	1	0	0	0	0	0	0	0	1
325	Katooke	1	female	23	olevel	2	married	Business	21-60000	1	yes	Regulary	Bush		Lake	1	0	1	1	0	0	0	0	0	0	0	0	0	No	1	0	0	0	0	0	0	0	0	0	1	1	0	0	0	0	0	0	0	0
324	Katooke	2	female	30	none	7	married	unemployed	i donot know	2	no		Bush		Lake	0	0	1	1	0	0	0	0	0	0	0	0	0	yes	1	0	0	0	0	0	0	0	0	0	1	1	0	0	0	0	0	0	0	1
323	Katooke	2	male	30	none	4	married	casuallabourer	<20000	1	yes	Regulary	Bush		Lake	1	1	1	0	0	0	0	0	0	0	0	0	0	yes	1	0	0	0	0	0	0	0	0	1	0	1	1	0	0	0	0	0	0	1
321	Katooke	5	female	50	none	6	married	casuallabourer	21-60000	1	yes	Regulary	Bush		Lake	1	0	0	0	1	0	0	0	0	0	0	0	0	yes	1	0	0	0	0	0	0	0	0	0	1	1	0	0	0	0	0	0	0	1
320	Katooke	10	female	35	none	2	married	Business	<20000	1	yes	Regulary	Bush		Lake	0	0	1	0	0	0	0	0	0	0	0	0	0	yes	1	0	0	0	0	0	0	0	0	0	1	1	0	0	0	0	0	0	0	1
319	Katooke	2	male	52	alevel	2	married	casuallabourer	i donot know	1	yes	Regulary	Bush		Lake	1	0	0	1	0	0	0	0	0	0	0	0	0	I donot know	0	0	0	0	0	0	0	0	1	0	0	0	0	0	0	0	0	1	0	1
318	Katooke	13	male	34	primary	2	seperated	casuallabourer	21-60000	1	yes	Regulary	Latrine	10	Lake	0	1	1	0	1	1	0	0	0	0	0	0	0	yes	1	0	0	0	0	0	0	0	0	1	1	1	0	0	0	0	0	0	0	1
317	Katooke	1	female	21	primary	3	married	Business	61000-150000	2	no		Latrine	10	Lake	0	0	1	0	0	1	0	0	0	0	0	0	0	yes	1	0	0	0	0	0	0	0	0	0	0	1	0	0	0	0	0	0	0	1
316	Katooke	2	male	24	none	2	married	Fishing	>150000	2	no		Latrine	250	Lake	1	0	1	0	0	0	0	0	0	0	0	0	0	yes	1	0	0	0	0	0	0	0	0	0	0	1	0	0	0	0	0	0	0	0
315	Katooke	8	male	40	primary	3	widowed	Fishing	>150000	1	no		Bush		Lake	1	0	1	0	0	0	0	0	0	0	0	0	0	yes	1	0	0	1	0	0	0	0	0	0	0	1	0	0	0	0	0	0	0	0
314	Katooke	5	female	25	olevel	5	married	housewife	i donot know	1	no		Bush		Lake	0	0	1	0	0	0	0	0	0	0	0	0	0	I donot know	0	0	0	0	1	0	0	0	0	0	0	1	0	0	0	0	0	0	0	1
213	Katooke	1	male	25	olevel	3	married	Business	>150000	1	no		Bush		Lake	1	0	1	0	0	0	0	0	0	0	0	0	0	yes	1	0	0	1	1	0	0	0	0	0	0	1	0	0	0	0	0	0	0	0
312	Katooke	1	female	20	olevel	4	1	Business	>150000	1	no		Bush		Lake	0	0	1	0	0	0	0	1	0	0	0	0	0	I donot know	1	0	0	0	0	0	0	0	0	0	0	1	0	0	0	0	0	0	0	0
311	Katooke	3	female	19	primary	5	1	unemployed	i donot know	2	no		Bush		Lake	0	0	1	0	0	0	0	0	0	0	0	0	0	I donot know	0	0	0	0	0	0	0	0	1	0	0	0	0	0	0	0	0	1	0	0
310	Katooke	7	male	41	primary	2	seperated	Fishing	21-60000	1	yes	Regulary	Latrine	500	Lake	0	0	1	0	0	0	0	0	0	0	0	0	0	yes	1	0	0	1	1	0	0	0	0	0	1	1	0	0	0	0	0	0	0	1
309	Katooke	6	female	33	olevel	4	married	Business	>150000	1	yes	Regulary	Bush		Lake	0	0	0	0	1	1	0	0	0	0	0	0	0	yes	0	0	0	0	0	0	0	0	1	0	0	1	0	0	0	0	0	0	0	0
308	Katooke	7	male	24	primary	4	married	Fishing	>150000	2	no		Latrine	250	Lake	0	0	0	0	0	0	0	1	0	0	0	0	0	yes	1	0	0	0	0	0	0	0	0	0	0	1	0	0	0	0	0	0	0	0
307	Katooke	10	female	30	olevel	7	married	housewife	i donot know	1	yes	Regulary	Latrine	250	Lake	0	0	0	0	0	1	1	0	0	0	0	0	0	yes	1	0	0	0	0	0	0	0	0	0	1	0	0	0	0	0	0	0	0	1
396	Katooke	6	female	34	olevel	5	married	Business	>150000	1	yes	Regulary	Bush		Lake	1	0	1	0	1	0	0	0	0	0	0	0	0	yes	1	0	0	0	0	0	0	0	0	0	1	1	0	0	0	0	0	0	0	1
305	Katooke	5	male	24	none	4	married	Fishing	<20000	1	yes	Occassionary	Bush		Lake	1	0	1	0	0	1	0	0	0	0	0	0	0	yes	1	0	0	0	0	0	0	0	0	0	1	1	0	0	0	0	0	0	0	1
304	Katooke	6	male	43	primary	3	married	Business	61000-150000	2	no		Bush		Lake	0	0	1	1	1	1	0	0	0	0	0	0	0	yes	1	0	0	0	0	0	0	0	0	0	0	1	0	0	0	0	0	0	0	0
303	Katooke	2	male	34	olevel	1	seperated	Business	<20000	1	yes	Regulary	Bush		Lake	0	1	1	0	0	0	0	0	0	0	0	0	0	I donot know	1	0	0	0	0	0	0	0	0	1	0	1	0	0	0	0	0	0	0	0
302	Katooke	4	male	27	none	2	married	Business	21-60000	2	no		Latrine	30	Lake	1	0	1	0	0	0	0	0	0	0	0	0	0	yes	1	0	0	0	0	0	0	0	0	0	1	1	0	0	0	0	0	0	0	0
301	Katooke	2	male	34	primary	4	married	Fishing	21-60000	2	no		Bush		Lake	1	1	0	0	0	1	0	0	0	0	0	0	0	yes	1	0	0	0	0	0	0	0	0	1	1	0	0	0	0	0	0	0	0	1
300	Katooke	8	male	32	primary	1	1	Fishing	>150000	2	no		Latrine	20	Lake	1	1	1	0	0	1	1	0	0	0	0	0	0	yes	1	0	0	0	0	0	0	0	0	1	0	1	0	0	0	0	0	0	0	0
299	Katooke	1	female	22	primary	3	married	Business	21-60000	2	no		Bush		Lake	1	0	1	0	0	1	0	0	0	0	0	0	0	yes	0	0	0	0	0	0	0	0	1	0	0	0	0	0	0	0	0	1	0	0
298	Katooke	3	male	30	olevel	5	married	Agriculture	>150000	2	no		Latrine	500	Lake	1	1	1	0	0	1	0	0	0	0	0	0	0	yes	1	0	0	0	0	0	0	0	0	1	0	1	0	0	0	0	0	0	0	1
322	Katooke	3	female	28	olevel	6	married	Agriculture	>150000	2	no		Latrine	200	Lake	1	0	1	0	0	0	0	0	0	0	0	0	0	yes	1	0	0	0	0	0	0	0	0	0	1	1	0	0	0	0	0	0	0	1
[truncated: 151 more columns]
